# Supplementary material for: Gene Expression of Corals in Response to Macroalgal Competitors
Source: PLoS One. 2014 Dec 12;9(12):e114525. doi: 10.1371/journal.pone.0114525 (PMC4264762; doi:10.1371/journal.pone.0114525)
Supplement: S1 Table — Coral (A) and Symbiodinium (B) genes, including putative gene name, accession number and E-value, included on the coral holobiont microarray used in this study. Accession numbers are from GenBank and www.medinalab.org/zoox/ [41]. (XLS) [file pone.0114525.s001.xls]

## Sheet: Sheet1
Coral Genes	Accession	E-Value
1-phosphatidylinositol 3-phosphate 5-kinase	EZ001511	2.93293e-17
1-phosphatidylinositol-4,5-bisphosphate phosphodiesterase delta-3	EZ003753.1	1.73186e-20
1-phosphatidylinositol-4,5-bisphosphate phosphodiesterase delta-4	EZ006517.1	1.70805e-31
26S protease regulatory subunit 4 isoform 2	EZ028849.1	0
26S protease regulatory subunit 6a	EZ007723.1	1.38967e-167
26S protease regulatory subunit 7	EZ028449.1	0
26S protease regulatory subunit 8	EZ016620.1	1.26275e-17
26S protease regulatory subunit 8	EZ031302.1	3.38195e-73
26S protease regulatory subunit s10b	EZ031379.1	0
26S protease regulatory subunit s10b-like	GT564717	2.06054e-14
26S proteasome non-ATPase regulatory subunit 14	EZ015162.1	0
26S proteasome non-ATPase regulatory subunit 6	GT564710	1.29119e-101
28 kDa heat- and acid-stable phosphoprotein	EZ036134.1	6.38625e-21
3-dehydroquinate synthase	XM_001619736.1	0
3-hydroxy-3-methylglutaryl-coenzyme a reductase	EZ030379.1	6.15906e-19
3-oxoacyl-acyl-carrier-protein reductase	EZ014155.1	4.32695e-31
4-hydroxybutyrate -transferase	EZ002424.1	1.66642e-77
4-trimethylaminobutyraldehyde dehydrogenase-like	EZ006726.1	8.31176e-11
40S ribosomal protein s2	DR986615	1.15822e-136
40S ribosomal protein s23	EZ011894.1	2.56809e-81
40S ribosomal protein s5	DR988446	6.31494e-135
5 exonuclease apollo-like	EZ004415	4.38039e-19
5-oxoprolinase	EZ003308.1	3.15144e-29
6-4 photolyase	EZ006386.1	2.20039e-30
6-phosphofructo-2-kinase fructose- -biphosphatase 3	EZ013326	1.15458e-46
6-phosphogluconate decarboxylating	XM_002161491.1	0
60S ribosomal protein	DR986717	4.3219e-74
60S ribosomal protein l10a	EZ012172.1	1.17469e-36
60S ribosomal protein l14	DR988078	4.72293e-30
60S ribosomal protein l30	EZ030889.1	4.32931e-69
60S ribosomal protein l38	GH706862.1	2.29388e-25
78 kDa glucose-regulated protein precursor	AB201748.1	0
78 kDa glucose-regulated protein precursor	AY226079.1	0
78 kDa glucose-regulated protein precursor	EZ011869.1	0
8-oxo-dGTPase	XM_001629990.1	1e-43
a chain human tankyrase 2 - catalytic parp domain in complex with an inhibitor	EZ013143.1	2.87268e-40
a chain orally active 2-amino thienopyrimidine inhibitors of the hsp90 chaperone	DR988374.1	1.72586e-113
a chain tricyclic series of hsp90 inhibitors	DR988373	1.58309e-96
a chain tricyclic series of hsp90 inhibitors	EZ011865.1	3.60673e-118
a g-specific adenine DNA glycosylase	XM_001640714.1	7.52156e-107
abhydrolase domain containing 2	XM_001626204.1	1.3685e-85
abhydrolase domain-containing protein fam108c1	EZ011720.1	7.27934e-140
accessory gland protein	EZ013966.1	1.36766e-41
acetyl- carboxylase 2	EZ001672.1	9.42591e-27
acetylserotonin o-methyltransferase	EZ028478.1	4.7143e-21
acetylserotonin o-methyltransferase-like	EZ011102.1	1.62095e-22
acetylserotonin o-methyltransferase-like	XM_001637673.1	0
acetylserotonin O-methyltransferase-like	EZ021972.1	1.56949e-18
acidic ribosomal phosphoprotein p0	HM748806.1	2.41702e-22
aconitate mitochondrial	XM_001639964.1	0
actin	AF327845	4.09483e-141
actin partial	AF275375	1.64397e-111
actin partial	DQ174720.1	5.56819e-126
actin-related protein 2	EZ030035.1	0
actin-related protein 2 3 complex subunit 4	EZ031076.1	1.73581e-111
actin-related protein 3-like	EZ012457.1	0
activated cdc42 kinase 1	EZ034474	8.31234e-38
activating molecule in becn1-regulated autophagy protein 1	EZ001004.1	5.62954e-89
activating transcription factor 7-interacting protein 1	EZ047522.1	7.82789e-17
activin receptor type-2b-like	AY496946	4.51682e-82
activin-like protein	DQ517928.1	0
activin-like protein	XM_001626938.1	4.80258e-90
acyloxyacyl hydrolase	XM_001623728.1	0
adam 17-like protease-like	GT564665	4.30676e-40
adenomatous polyposis coli	XM_001623431.1	1.08155e-148
adenosylhomocysteinase 3 isoform 2	EZ008507.1	0
adenylate cyclase type 9	EZ002477.1	1.83477e-48
adenylate kinase 1	EZ020405.1	2.66736e-84
adenylate kinase 7	EZ012307	0
adenylate kinase isoenzyme 5	EZ005668	1.71215e-16
adenylate kinase isoenzyme 6-like	EZ014234.1	2.58096e-82
adenylosuccinate lyase	EZ005727.1	4.32086e-31
adenylosuccinate lyase	EZ024207.1	1.35062e-34
adenylyl cyclase	EZ002255.1	6.04282e-36
ADP-ribosylation factor 6	EZ031372.1	6.79837e-88
ADP-ribosylation factor 6	EZ031375.1	5.60415e-116
ADP-ribosylation factor GTPase-activating protein 1-like	EZ011391.1	7.88011e-55
ADP-ribosylation factor-like protein 2-like	EZ006907.1	2.61658e-40
ADP-ribosylation factor-like protein 5b	EZ012281	8.29993e-114
ADP-ribosylation factor-like protein 8b	EZ009979.1	4.04227e-125
af343575_1parkin transcript variant 7	EZ004761	5.60951e-13
afg3-like protein 2	GT564645	6.67676e-89
akt-interacting protein	EZ045886	3.60358e-41
alanyl-tRNA synthetase	EZ002349.1	4.54511e-62
aldehyde dehydrogenase 8 member a1	EZ008165.1	5.13006e-167
aldehyde dehydrogenase family 8 member a1 isoform 1	BT029881.1	0
aldose reductase	GH706853.1	4.72987e-25
alpha 1a	HM147129	0
alpha amylase	EZ007950	1.58019e-96
alpha enolase	EZ020996.1	3.35252e-58
alpha tubulin	EZ000753.1	1.08236e-19
alpha- -mannosyl-glycoprotein 4-beta-n-acetylglucosaminyltransferase b-like	EZ013946.1	9.09624e-25
alpha- -mannosyltransferase alg2	XM_001619785.1	5.34992e-60
amino acid permease	EZ002687.1	5.1465e-24
ankyrin and armadillo repeat-containing	XM_001635590.1	0
ankyrin and armadillo repeat-containing	XM_001638415.1	0
ankyrin repeat and socs box protein 7	EZ045708.1	2.01016e-55
ankyrin repeat and zinc finger domain-containing protein 1-like	EZ043247.1	8.42294e-33
ankyrin repeat domain-containing protein 39	EZ042767.1	3.50322e-45
ankyrin unc44	DR988412	1.45794e-24
annexin a13	XM_001636062.1	1.75199e-113
annexin a3	XM_001636063.1	1.50874e-135
annexin a7	XM_001620494.1	0
annexin a7	XM_001636064.1	0
annexin a7 isoform 1	EZ023993.1	2.20744e-65
annexin a7-like	XM_001624093.1	0
ap-1 complex subunit beta-1	EZ002625.1	7.3835e-74
ap-1 complex subunit beta-1 isoform 1	XM_001628148.1	0
ap-1 complex subunit gamma-1	EZ005762.1	4.47239e-44
ap-1 complex subunit gamma-1	EZ024648.1	1.11463e-149
ap-1 complex subunit sigma-2-like	EZ030635.1	2.61034e-90
ap-2 complex subunit sigma-like	EZ031395.1	4.24232e-72
ap-3 complex subunit beta-1	EZ015050.1	1.67507e-18
apoptosis inhibitor 5	EZ007427	6.77987e-09
apoptosis inhibitor 5	EZ048110	2.24026e-84
apoptosis-inducing factor 3-like	EZ012331	1.6379e-26
apoptosis-inducing factor 3-like	EZ040934	2.97588e-21
apoptosis-inducing factor mitochondrial-like	EZ002261	2.36319e-31
apoptosis-inducing factor mitochondrial-like	XM_001641663	0
apoptosis-stimulating of p53 protein 1	XM_001641577	1.54973e-162
apoptotic protease-activating factor 1 isoform 1	XM_001639646.1	0
aquaporin 7	XM_001637041.1	0
arachidonate 5-lipoxygenase	EU082210	0
arf GTPase-activating protein git1	EZ001546.1	3.73756e-50
arf GTPase-activating protein git2 isoform 3	XM_001636144.1	0
arginine and glutamate-rich protein 1-like	EZ047900	3.55685e-37
arginine kinase	AB008014	0
argininosuccinate synthase	EZ003401.1	9.44518e-17
armadillo repeat containing 5	XM_001642077.1	0
armadillo repeat-containing protein 10-like	XM_001624824.1	0
armadillo repeat-containing protein 2	XM_001624869.1	0
armadillo repeat-containing protein 3	XM_001630475.1	0
armadillo repeat-containing protein 4	XM_001635899.1	0
armadillo repeat-containing protein 6 isoform 2	XM_001629640.1	0
armadillo repeat-containing protein 7	XM_001639977.1	5.94896e-121
armadillo repeat-containing protein 8	XM_001637855.1	0
arminin 1a	GU256274.1	6.52043e-21
arminin 2a	GU256277.1	1.28977e-21
arminin 3a	GU256280.1	9.78911e-25
asparagine synthetase	XM_001617707.1	0
asparagine synthetase	XM_001635769.1	0
asparagine synthetase domain-containing protein 1	XM_001638147.1	0
aspartate beta-hydroxylase domain-containing protein 2	EZ009858.1	1.6525e-30
aspartate beta-hydroxylase domain-containing protein 2	XM_001627862.1	8.25976e-126
aspartate-beta-hydroxylase	EZ010905.1	0
aspartyl asparaginyl beta-hydroxylase	XM_001625822.1	0
at5g39320-like partial	EZ013070.1	1.2787e-14
ATP citrate lyase	EZ011931.1	0
ATP synthase mitochondrial f1 complex assembly factor 1	EZ010671	2.19007e-82
ATP synthase mitochondrial f1 complex assembly factor 2	EZ037743	3.89499e-25
ATP-binding cassette sub-family f member 1	EZ003816.1	2.49139e-34
ATP-dependent DNA helicase pif1-like	EZ000836.1	1.61554e-06
ATP-dependent RNA helicase ddx3x isoform 1	AB048846	2.64571e-70
ATP-dependent RNA helicase ddx3x isoform 1	AY730695	0
ATP-dependent RNA helicase ddx54	EZ000997.1	9.731e-120
ATP-dependent RNA helicase ddx54	EZ011643.1	1.2782e-62
ATP-dependent RNA helicase ddx54-like	EZ006559.1	8.87399e-27
ATP-dependent RNA helicase dhx8	EZ000848.1	9.00209e-158
ATPase family aaa domain-containing protein 2	EZ003635.1	4.78843e-37
ATPase type 13a1	EZ001281.1	2.32857e-26
aurora-like kinase	EZ011915	7.26701e-38
b chain crystal structure of a photoswitchable gfp-like protein dronpa in the bright-state	AB180726.1	1.24048e-166
b chain reactivity modulation of human branched-chain alpha- ketoacid dehydrogenase by an inteRNAl molecular switch	EZ010006.1	1.20726e-141
bactericidal permeability-increasing	EZ023738.1	3.01665e-145
bactericidal permeability-increasing	XM_001629107.1	0
bactericidal permeability-increasing protein lipopolysaccharide-binding protein	XM_001636453.1	4.42434e-120
baculoviral iap repeat-containing 4	XM_001622431.1	0
baculoviral iap repeat-containing 5	XM_001624696.1	3.20962e-99
bcl-2	DQ211980	4e-22
bcl-2 homologous antagonist killer-like	EZ037140.1	5.14905e-43
bcl-2-like 4	EZ004015	8.23823e-32
bcl-2-like 4	EZ011917	5.8147e-72
bet1 homolog	XM_001630470.1	4.90997e-83
beta actin	FJ790229	2.33981e-61
beta like 1	EZ011842.1	3.75678e-120
beta tubulin	AB441367.1	1.10151e-65
beta tubulin	EU303098.1	2.30176e-53
beta tubulin	EZ005973.1	1.48384e-33
beta tubulin	U60604	5.09036e-67
beta tubulin partial	EZ010062.1	2.36477e-51
beta tubulin partial	EZ011901.1	2.44943e-54
beta-adrenergic receptor kinase 2	EZ027103.1	4.10436e-111
beta-catenin	AF408421.1	0
beta-catenin	XM_001647468.1	0
beta-hexosaminidase subunit beta	XM_001641858	0
beta3 protein	EZ002644.1	3.06823e-16
bifunctional ATP-dependent dihydroxyacetone kinase fad-amp lyase	EZ041886	9.19453e-73
bifunctional heptose 7-phosphate kinase heptose 1-phosphate adenyltransferase	XM_001617510.1	0
big mitogen-activated protein kinase 1	FJ858777	5.96034e-35
bone morphogenetic protein 2	AY363391.1	0
bone morphogenetic protein receptor type-1a	EZ027268.1	8.54253e-151
bone morphogenetic protein type 1b	XM_001633846.1	0
brain-specific angiogenesis inhibitor 1 precursor	XM_001637896	0
brd8 protein	FE039615	7.30152e-11
bridging integrator	EZ015440.1	4.10518e-25
btb poz domain-containing adapter for cul3-mediated degradation protein 3-like	EZ010438.1	3.52558e-147
c-1-tetrahydrofolate cytoplasmic	EZ002301.1	4.99686e-63
c-jun nh2-terminal kinase	EZ006367	1.56778e-42
c-jun nh2-terminal kinase	EZ006368.1	1.56778e-42
c-jun nh2-terminal kinase	EZ032662	0
c-myc-binding protein	EZ012408.1	6.0904e-48
cadherin egf lag seven-pass g-type receptor 2	XM_001640250	0
caffeoyl o-methyltransferase	EZ005054.1	1.68754e-09
calcineurin subunit b type 1-like	EZ031440.1	8.46973e-68
calcium calmodulin-dependent protein kinase kinase 2	EZ012357	4.14918e-77
calcium calmodulin-dependent protein kinase type iv	DQ309544	1.99381e-81
calcium calmodulin-dependent serine protein kinase (maguk family)	XM_001631377.1	0
calcium release-activated calcium channel	EZ004635	3.7246e-21
calcium voltage- n alpha 1b subunit	EF199992	3.18366e-50
calmodulin	AB063181	2.50769e-101
calmodulin	AB063183	2.62355e-42
calmodulin	DR987178	7.76938e-30
calmodulin	EU534183.1	7.47799e-49
calmodulin	EZ031544.1	3.17993e-29
calmodulin	GQ423564	7.7524e-102
calmodulin	GT564649	3.79763e-47
calmodulin variant 1	EZ025442	3.49748e-39
calreticulin	EZ022703.1	1.33778e-141
camp-dependent protein kinase	EZ005463.1	1.48176e-35
camp-dependent protein kinase catalytic subunit alpha	EZ027262.1	0
carbamoyl-phosphate synthase	EZ005480.1	1.32349e-38
carbamoyl-phosphate synthase	EZ023986.1	5.10998e-28
carbohydrate kinase domain-containing	EZ045228	5.41172e-70
carbonic anhydrase	AF140537.1	0
carbonic anhydrase	DQ357230.1	3.0389e-150
casein kinase 1 gamma	EZ013255	9.98255e-105
casein kinase alpha 1	EZ031517.1	8.81094e-145
casein kinase i isoform epsilon-like	EZ047963	4.4585e-149
casein kinase ii subunit beta	EZ025549.1	2.82363e-146
caseinolytic peptidase b protein homolog	XM_001641810	0
CASP2 and RIPK1 domain containing adaptor with death, gene 2	XM_001618521.1	7.756e-48
caspase 3	XM_001623905.1	2.71291e-161
caspase 8	XM_001626510.1	0
caspase apoptosis-related cysteine peptidase	DQ097195	0
caspase apoptosis-related cysteine peptidase	DQ218058	0
caspase apoptosis-related cysteine peptidase	XM_001633845.1	0
caspase recruitment domain-containing protein 14	XM_001627074.1	0
caspase-3 precursor	XM_001623614.1	2.2815e-133
catalase	DQ104435	0
catalase	EZ013640	5.12471e-28
catalase	AY580245	1.50988e-126
catechol-o-methyltransferase domain-containing protein 1	EZ006410.1	9.46225e-21
catechol-o-methyltransferase domain-containing protein 1	EZ033230.1	3.28753e-54
catenin alpha 1 subunit	EZ005875.1	1.05739e-07
catenin delta-2 isoform 2	XM_001631605.1	0
catenin delta-2-like	XM_001641856.1	0
cathepsin b	GT564723	2.24244e-34
cathepsin d	GT564678	1.55337e-22
cathepsin l	GT564714	4.16142e-60
cathepsin l-associated protein	AF229054	0
cathepsin l-like cysteine proteinase	GT564646	8.04525e-79
cation-dependent mannose-6-phosphate receptor precursor	EZ022102.1	5.75671e-47
cation-independent mannose-6-phosphate receptor precursor	XM_001638667.1	0
cdc2-related kinase	EZ041890	1.01548e-60
cdgsh iron-sulfur domain-containing protein 2-like	DR987599	2.66994e-33
cdk5 regulatory subunit associated protein 1-like 1	EZ004026.1	2.35913e-28
cell cycle checkpoint control protein rad9b-like	XM_001627871.1	1.03255e-174
cell cycle checkpoint control protein rad9b-like	XM_001627872.1	8.85882e-175
cell cycle checkpoint protein rad1	XM_001620668.1	0
cell cycle checkpoint protein rad1	XM_001624847.1	0
cell death activator cide-b	XM_001625459.1	7.31985e-143
cell differentiation protein rcd1 homolog	EZ009871.1	0
cell division cycle 42 (GTP binding 25kDa)	XM_001629485.1	1.04709e-113
cell division cycle 7-related protein kinase-like	EZ001536	9.06171e-30
cell division protein kinase 6-like	EZ007917	5.1934e-12
cell line derived transforming sequence-like	XM_001624378.1	0
cellular myelocytomatosis oncogene	EZ011858.1	4.54272e-34
cellular myelocytomatosis oncogene	XM_001627569.1	2.9171e-72
centromere kinetochore protein zw10 homolog	EZ017648.1	3.56127e-16
cephalosporin hydroxylase	EZ004296.1	1.9276e-14
cephalosporin hydroxylase	EZ010458.1	2.64319e-50
cg3560	EZ005407	3.43769e-26
cgmp-dependent protein isozyme 2 forms cd4 t1 t3a t3b-like	EZ023084.1	1.35308e-100
charged multivesicular body protein 2a	EZ009246.1	4.114e-52
checkpoint protein hus1	XM_001641555.1	0
chimerin 1	XM_001634189.1	0
chitinase 1	XM_001641640	0
chitinase 1	XM_001641756	1e-90
chitobiosyldiphosphodolichol beta-mannosyltransferase	XM_001623038.1	2.93478e-56
chorismate synthase	XM_001619783.1	0
citron rho-interacting kinase	EZ028949.1	1.52545e-32
citron rho-interacting kinase isoform 1	EZ028953.1	1.51644e-17
citron rho-interacting kinase isoform 1	XM_001629690.1	0
class b secretin-like g-protein coupled receptor	XM_001641786	0
claudin 19	GT564702	1.30145e-34
cnnos1	AY730693	2.83196e-120
coatomer protein subunit beta 2 (beta prime)	EZ017799.1	1.76684e-115
coatomer subunit alpha	EZ002707.1	1.68365e-55
coatomer subunit gamma-2	EZ013634.1	1.35581e-36
coiled-coil domain-containing protein 58	EZ042546.1	1.97866e-44
collagen alpha-1 chain-like	EU984089	1.15343e-42
collagen alpha-1(III) chain precursor	DR988087	1e-18
collagen, type XIV, alpha 1	DQ309546	1e-08
complement component c3 precursor	AB450039	0
complement component c3 precursor	EF090257	0
complement component c3 precursor	XM_001630206.1	0
complement-activating component of ra-reactive factor precursor (ra-reactive factor serine protease p100) (mannan-binding lectin serine protease 1) (mannose-binding protein-associated serine protease) (masp-1) (serine protease 5)	GT564690	5.0862e-18
cop9 signalosome complex subunit 2	EZ009883.1	0
copa partial	EZ002485.1	2.00789e-148
copper chaperone for superoxide dismutase	EZ013337	2.74017e-90
copper-transporting ATPase 1	EZ007977	4.94383e-18
copper-transporting ATPase 2	EZ008003	1.55949e-32
cre-ncs-3 protein	EZ045662	6.17765e-14
creatine kinase	AB264548	0
crooked neck-like protein 1-like	EZ031456.1	1.68517e-57
cullin-5	EZ004085.1	2.75807e-13
cullin-associated nedd8-dissociated protein 1-like	EZ000789.1	1.19082e-136
cyan fluorescent protein	DR987865	4.52286e-61
cyclin d binding myb-like transcription factor 1	EZ000697.1	3.05311e-18
cyclin-d-binding myb-like transcription factor 1 isoform 2	EZ014173.1	1.04544e-55
cyclin-dependent kinase 12 isoform 2	EZ036747	5.00874e-28
cyclin-dependent kinase 20-like isoform 2	EZ004454	1.80545e-29
cyclin-dependent kinase 4	EZ031982	9.14615e-17
cyclin-dependent kinase 7	EZ024136.1	2.28703e-86
cyclin-dependent kinase 9	EZ047828	4.22414e-164
cyclin-dependent kinase-like 2-like	EZ045110	5.96928e-83
cyclin-dependent kinase-like 5	EZ002218.1	4.73255e-34
cyclin-g-associated kinase-like	EZ006392.1	2.05627e-11
cyp-like protein	GT564676	2e-07
cytochrome b	AB117374	1.47933e-72
cytochrome b	AB289564	3.2087e-42
cytochrome b	AB289566	6.46257e-62
cytochrome b- beta polypeptide	XM_001630338.1	0
cytochrome b-245 heavy chain	XM_001630601.1	0
cytochrome b-c1 complex subunit 7-like	EZ020340	2.94049e-40
cytochrome c oxidase assembly protein cox15 homolog	EZ010349	1.21819e-39
cytochrome c oxidase assembly protein cox15 homolog	EZ010350	9.82543e-30
cytochrome family subfamily polypeptide 1	XM_001640204.1	0
cytochrome oxidase subunit i	AF013738	1.0896e-46
cytochrome P450 17alpha-hydroxylase/17, 20-lyase	XM_001635327.1	0
cytochrome P450 27c1-like	EZ023518.1	5.78107e-78
cytochrome P450 3a24-like	XM_001628036.1	0
cytochrome P450 3A64	XM_001627680.1	0
cytochrome P450 4v2-like	XM_001623826.1	0
cytochrome P450 reductase-like	EZ038396.1	3.17585e-14
cytochrome P450 reductase-like	XM_001631447.1	0
cytochrome P450, family 17, subfamily A, polypeptide 2	XM_001640220.1	0
cytochrome P450, family 3, subfamily A, polypeptide 4	EZ038872.1	3.22577e-175
cytochrome P450, family 3, subfamily A, polypeptide 4	XM_001623558.1	0
cytoplasmic actin	AB086826.1	0
cytoplasmic actin	AB094431	0
cytoplasmic actin	AY297438	0
cytoplasmic actin	AY360081	0
cytoplasmic actin	HM147127	0
cytoplasmic fmr1-interacting protein 2	EZ009841.1	1.61011e-12
cytoplasmic polyadenylation element binding protein 4	EZ010389.1	3.84381e-36
cytoskeleton associated protein 5	EZ002650	8.93047e-29
cytosolic carboxypeptidase 2	EZ003818.1	1.05883e-24
cytosolic non-specific dipeptidase	EZ007022.1	1.89134e-15
cytosolic non-specific dipeptidase	EZ007236.1	1.76594e-32
dbh-like monooxygenase protein 1	EZ003048.1	3.92674e-18
ddb1- and cul4-associated factor 7	EZ031270.1	2.16446e-145
dead box protein 80	EZ007472.1	9.76158e-37
death-associated protein 1	EZ029546	1.12817e-15
death-associated protein kinase 3	EZ017675	8.93846e-86
death-inducer obliterator 1	EZ012551	4.73008e-25
delta-n p63 p73-like protein	XM_001633464.1	8.67638e-146
deoxyhypusine hydroxylase	EZ047561.1	1.88278e-92
deoxyribodipyrimidine photo-lyase-like	FJ805425	1.25276e-86
deoxyribonucleoside 5 -monophosphate n-glycosidase	EZ010632.1	8.47122e-56
diacylglycerol kinase iota-like	EZ003461.1	7.74011e-29
diacylglycerol kinase partial	EZ001530	2.76083e-60
dicer-1	EU394531	0
dihydrolipoamide dehydrogenase	XM_001641672	0
dihydropteridine reductase	DR988384	1.30147e-30
dihydropyrimidine dehydrogenase	EZ002633.1	2.69081e-27
dip2c partial	EZ001507.1	4.10578e-12
dipeptidyl peptidase 2-like	GH706903.1	2.77094e-31
disks large homolog 1 isoform 2	XM_001638073.1	0
DNA excision repair protein ercc-6	EZ002569	1.88575e-57
DNA excision repair protein ercc-6-like	EZ001303	7.12912e-15
DNA excision repair protein ercc-8	EZ043434	7.49023e-118
DNA fragmentation factor subunit beta	XM_001641851.1	0
DNA helicase ino80	EZ001456.1	6.65549e-22
DNA mismatch repair protein mlh1	EZ006384	3.6628e-28
DNA mismatch repair protein mlh1-like	EZ001336	3.7803e-24
DNA mismatch repair protein mlh3	EZ001433	7.53322e-25
DNA mismatch repair protein msh-2	EZ004982	4.99591e-23
DNA mismatch repair protein msh2	EZ047384	1.68683e-77
DNA mismatch repair protein msh6-like	EZ002481	4.08216e-20
DNA mismatch repair protein msh6-like	EZ002487	1.76462e-22
DNA polymerase beta	EZ020935.1	2.85594e-31
DNA polymerase delta catalytic subunit	EZ006156.1	2.06443e-19
DNA polymerase subunit gamma-1	EZ011909.1	1.4778e-24
DNA repair and recombination protein rad26-like	EZ013312	8.50727e-27
DNA repair and recombination protein rad54-like	EZ001150	8.76855e-36
DNA repair endonuclease xpf	EZ004597	9.42541e-27
DNA repair protein rad50	EZ012086.1	3.57048e-17
DNA repair protein rad51 homolog 2	EZ001924	2.42416e-11
DNA repair protein rad52 homolog	EZ028181.1	3.06097e-17
DNA replication licensing factor mcm2	EZ003109.1	8.60776e-33
DNA replication licensing factor mcm2	EZ003110.1	2.90226e-22
DNA replication licensing factor mcm2	EZ009404.1	2.61142e-31
DNA replication licensing factor mcm2	EZ030565.1	7.46231e-18
DNA-3-methyladenine glycosylase	DY585888.1	1.52684e-21
DNA-3-methyladenine glycosylase-like	EZ033943.1	2.9952e-29
DNA-dependent protein kinase catalytic subunit	EZ011784.1	6.47897e-30
DNA-directed RNA polymerase i subunit rpa1	EZ002054.1	1.80646e-26
DNA-directed RNA polymerase i subunit rpa1	EZ006363.1	1.63552e-43
DNA-directed RNA polymerase ii subunit rpb1	EZ005513.1	3.84886e-34
DNA-directed RNA polymerase ii subunit rpb11-a	EZ015534.1	5.79874e-68
DNA-directed RNA polymerase ii subunit rpb4	EZ016400.1	2.14514e-39
DNA-directed RNA polymerase ii subunit rpb7	EZ031385.1	1.41614e-105
DNA-directed RNA polymerase iii subunit rpc1	EZ002115.1	5.12756e-21
dolichol-phosphate mannosyltransferase	EZ006731.1	4.94818e-36
dolichol-phosphate mannosyltransferase subunit 3	EZ041480.1	8.89041e-17
dolichyl-diphosphooligosaccharide--protein glycosyltransferase subunit 4	EZ012477.1	1.15208e-14
dolichyl-diphosphooligosaccharide--protein glycosyltransferase subunit dad1-like	EZ014031.1	1.3394e-62
dolichyl-diphosphooligosaccharide--protein glycosyltransferase subunit stt3a	EZ028558.1	0
dolichyl-diphosphooligosaccharide--protein glycosyltransferase subunit stt3b	EZ006974.1	4.20937e-46
dolichyl-phosphate mannosyltransferase polypeptide catalytic subunit	EZ018202.1	2.21191e-95
domain snf2 family	XM_001640129	8.5453e-107
double-strand break repair protein mre11a-like	EZ007454	2.66634e-20
double-strand-break repair protein rad21 homolog	EZ002234	4.38956e-15
dual 3 -cyclic-amp and -gmp phosphodiesterase 11a	EZ021566.1	2.02004e-15
dual specificity mitogen-activated protein kinase kinase 7	EZ007051.1	4.83833e-15
dual specificity tyrosine-phosphorylation-regulated kinase 2-like	EZ046798	9.86078e-41
dynein assembly factor axonemal	XM_001624968	1.25216e-178
dynein heavy chain axonemal	EZ003946.1	3.94753e-38
dynein heavy chain axonemal	EZ003949.1	1.30276e-44
dynein heavy chain axonemal-like	EZ003901.1	1.11714e-22
E3 sumo-protein ligase 2	XM_001629954.1	7.61493e-49
E3 sumo-protein ligase 2	XM_001629955.1	1.57091e-95
E3 sumo-protein ligase 2	XM_001629956.1	7.13367e-122
E3 ubiquitin-protein ligase ring2	EZ012411.1	7.9262e-65
echinonectin	GT564703	3e-17
echinonectin	GT564713	3e-42
ecto-nox disulfide-thiol exchanger 1	EZ010838.1	6.39992e-34
ectodysplasin splice variant-8 exons	XM_001638119.1	6.73847e-173
eif3a protein	EZ002360.1	0
electron transfer flavoprotein-ubiquinone mitochondrial-like	EZ037088	1.42867e-22
elongation factor 1-alpha	AB245432.2	0
elongation factor 1-alpha	FJ790232.1	4.34871e-86
elongation factor-1 alpha	FJ966703.1	7.46062e-56
elongation factor-1 alpha	FJ966704.1	1.03924e-34
endothelial differentiation-related factor 1	XM_001626691.1	1.81622e-101
er lumen protein retaining receptor 2	EZ026442.1	5.55938e-96
erythrocyte band 7 integral membrane protein	EZ025428.1	1.47568e-40
estrogen-related receptor gamma	AF323681	0
eukaryotic peptide chain release factor subunit 1-like	EZ013090.1	7.02364e-77
eukaryotic translation initiation factor 2-alpha kinase 3	EZ013576	1.46993e-35
eukaryotic translation initiation factor 3 subunit a	XM_001627965.1	0
eukaryotic translation termination factor 1	EZ031388.1	1.657e-31
evolutionarily conserved signaling intermediate in toll mitochondrial-like	EZ004915	1.39228e-22
exonuclease 1	XM_001623627	0
extended synaptotagmin-2	EZ045462.1	5.48486e-26
extended synaptotagmin-2-like	XM_001638364.1	0
f-box wd repeat-containing protein 7	EZ004732.1	1.80992e-20
FADD	EZ019600.1	7.99533e-26
family with sequence similarity member a	XM_001630476.1	0
FAS apoptotic inhibitory molecule 2	EZ039961	9.88947e-55
FAS-associated factor 2	EZ012217	1.36209e-85
fat tumor suppressor homolog 1	DR987660	2.1985e-09
fatty acid 2-hydroxylase	EZ042123.1	5.71057e-105
ferric reductase like transmembrane component family protein	XM_001630094.1	1.40631e-84
ferritin	EZ027946.1	3.80618e-70
ferritin	FE039547	1.76631e-70
ferritin	GH706803.1	8.3344e-65
ferritin type 2	XM_001631961	7e-96
fggy carbohydrate kinase domain containing	EZ012209	4.59157e-110
fibroblast growth factor receptor 1 (fms-related tyrosine kinase pfeiffer syndrome) isoform cra_b	EF173463	0
fibroblast growth factor receptor 2 (bacteria-expressed keratinocyte growth factor craniofacial dysostosis crouzon pfeiffer jackson-weiss syndrome) isoform cra_k	EF068148	0
fibronectin type 3 and ankyrin repeat domains protein 1	XM_001641317	8.17362e-134
fk506-binding protein	DR987514	1.77838e-41
fk506-binding protein	GT564655	8.23657e-64
flap structure-specific endonuclease 1	XM_001637974	0
focal adhesion kinase 1	EZ011913	1.27827e-29
forkhead box a2	AY457634	3.81106e-130
forkhead box a2	AY465175	9.31279e-118
forkhead box E3	DQ173691	3.46292e-134
forkhead box l2	EZ042549	9.21367e-50
forkhead box protein b1	DQ173688	1.37735e-51
forkhead box protein c2	DQ173690	9.1582e-64
forkhead box protein l1	DQ173687	6.29281e-60
forkhead domain-containing	DQ173689	2.20732e-76
forkhead domain-containing	EZ048513	1.11773e-29
frataxin	XM_001628207.1	6.06789e-101
fructose- -bisphosphatase 1	AJ251054	2.63428e-132
fumarate hydratase	EZ048366	0
fumarylacetoacetate hydrolase	EZ026984.1	8.83633e-44
furin	EZ002391.1	1.69701e-40
g-protein-signaling modulator 2	EZ003942.1	1.08479e-30
g-protein-signaling modulator 2	EZ006316.1	2.97701e-16
gaba receptor-associated 2	EZ031113.1	5.60029e-73
galaxin	DR987943	2.03059e-09
gamma-aminobutyric acid (gaba-c) subunit rho 2	EZ028621.1	2.31132e-19
gamma-aminobutyric acid b 2	XM_001639124.1	0
gamma-aminobutyric acid b 2	XM_001641064.1	0
gamma-aminobutyric acid receptor subunit alpha-5 precursor	EZ002403.1	2.27264e-48
gamma-aminobutyric acid receptor subunit alpha-6	EZ037104.1	7.36102e-110
gamma-aminobutyric acid receptor-associated protein	EZ031108.1	5.43849e-79
gamma-aminobutyric acid type b receptor subunit 2	EZ005358.1	8.72622e-26
gamma-aminobutyric acid type b receptor subunit 2-like	XM_001639566.1	0
gamma-butyrobetaine dioxygenase	XM_001628754.1	0
gamma-butyrobetaine dioxygenase	XM_001632416.1	0
gamma-butyrobetaine dioxygenase	XM_001632417.1	0
ganglioside-induced differentiation-associated protein 2	XM_001622344.1	0
gata-binding protein 3	EZ024820.1	1.084e-56
gdp-mannose 6-dehydratase	XM_002157671.1	0
gelsolin-like protein 2-like	DR988150	5.94995e-22
glhr_antel ame: full=probable glycoprotein hormone g-protein coupled receptor flags: precursor	EZ002415	9.58678e-13
gli pathogenesis-related 2	XM_001641518	1.09969e-54
GLI pathogenesis-related 2-like	DR987812	3e-19
glucosamine phosphate isomerase	EZ004307.1	9.48668e-33
glucosamine--fructose-6-phosphate aminotransferase	EZ001552.1	5.99615e-61
glucosamine--fructose-6-phosphate aminotransferase	XM_001623511.1	0
glutamate synthase	XM_001630724.1	0
glutamate synthase	XM_001630725.1	1.69361e-150
glutamate-cysteine catalytic subunit	EU659817	0
glutamate-cysteine catalytic subunit	EZ032790	2.76157e-111
glutaminase 2	EZ004088.1	7.65003e-10
glutaminase kidney mitochondrial	EZ005613.1	7.22339e-14
glutaminase kidney mitochondrial-like	EZ005382.1	1.72242e-17
glutamine-dependent nad(+) synthetase	XM_001625810.1	0
glutaredoxin	EZ030451.1	2.10165e-35
glutaryl-coenzyme a dehydrogenase	EZ006877.1	1.34643e-42
glutathione peroxidase	AY836663	1.26033e-100
glutathione reductase	EZ028641.1	6.98919e-172
glutathione s-transferase mu 3	DR988371	1.81844e-44
glutathione s-transferase mu 3	EU747061.1	6.48576e-164
glutathione s-transferase mu 3	XM_001634603.1	1.48167e-157
glutathione s-transferase-like	DR987062	4.71672e-33
glutathione synthetase	EZ043796.1	1.76325e-68
glyceraldehyde-3-phosphate dehydrogenase	AM902265.1	0
glycerol kinase 5	EZ048072	7.14733e-19
glycine mitochondrial	EZ002467.1	1.85683e-139
glycine receptor alpha 4 subunit-like protein	EZ005736.1	3.27363e-23
glycine receptor alpha 4 subunit-like protein	EZ023821.1	1.57801e-87
glycogen phosphorylase	XM_001619821.1	1.03285e-38
glycogen synthase kinase-3 beta	EZ006115.1	1.46762e-38
glycoside hydrolase family 47 protein	EZ006043.1	2.3259e-14
glycosyltransferase 1 domain-containing protein 1	XM_001631281.1	4.01829e-148
golgi ph regulator-like isoform 3	EZ005554.1	2.03758e-10
golgi reassembly stacking protein 55kDa	EZ013216.1	7.73288e-43
golgi snap receptor complex member 1	XM_001624005.1	1.53046e-171
golgi snap receptor complex member 2	XM_001625413.1	2.50491e-136
gram domain-containing protein 1b-like	EZ006951.1	3.17748e-11
green fluorescent protein	AY181557	5.60565e-168
gremlin cysteine knot homolog (xenopus laevis)	DQ471326	1.03855e-88
gremlin-2 precursor	XM_001636396	7.79338e-67
groucho protein	EZ007483.1	4.1701e-25
group 1 glycosyl transferase	XM_001619737.1	5.69023e-167
growth differentiation factor 5 precursor	AY391717.1	0
growth differentiation factor 5 precursor	XM_001623107.1	0
growth hormone-inducible transmembrane	EZ013149	6.69567e-131
growth hormone-inducible transmembrane protein	XM_001624654	5.821e-151
growth hormone-regulated tbc protein 1	EZ046536	3.53138e-10
GTP binding protein 4	EZ007107.1	5.1421e-38
GTP-binding nuclear protein ran	EZ029776.1	3.34446e-128
GTP-binding nuclear protein ran	XM_001629388.1	3.53736e-157
GTPase-activating protein and vps9 domain-containing protein 1	EZ001570.1	3.44701e-39
GTPase-activating rap ran-gap domain-like protein 3	XM_001628515.1	0
gualynate kinase-1	XM_001634246.1	1.97146e-137
guanidinoacetate n-methyltransferase	EZ007198.1	1.63927e-32
guanine nucleotide-binding protein g g g subunit beta-1-like	EZ010127.1	0
guanine nucleotide-binding protein g subunit alpha-1	EZ026016.1	4.95652e-155
guanylate cyclase 32e	EZ029674.1	2.44083e-10
hairy cell leukemia	EZ006958.1	3.31461e-35
hbs1-like protein	EZ008748.1	6.51954e-27
heat shock factor-binding protein 1	GT564721	3.09204e-30
heat shock protein 108	GT564680	1.30869e-14
heat shock protein 27	EF384631.1	1.36301e-122
heat shock protein 60	AY500892	0
heat shock protein 70	AF152004	0
heat shock protein 70	GT564693	4.41226e-16
heat shock protein 8	AB201749	0
heat shock protein 90	AY226088.1	0
heat shock protein 90	AY226090	0
heat shock protein 90	EZ003989.1	1.39621e-29
heat shock protein 90	GT564653	2.86038e-126
heat shock protein 90	Y17848	0
hectd1 partial	EZ013897.1	6.24551e-60
helicase arip4	EZ001516.1	1.53284e-46
heme oxygenase 2	XM_001629629.1	8.85283e-148
hexokinase type 2	EZ023589.1	1.98229e-25
hexokinase type 2-like isoform 2	XM_002162688.1	1.92528e-100
histone -like	L11067.1	2.15267e-82
histone h2b	EF363328.1	9.52343e-64
histone h3	DR988012	1.22899e-65
hormone-sensitive lipase	XM_001631389	1.43231e-58
hsp70-binding protein 1	XM_001628884.1	0
hydroxyindole O-methyltransferase	XM_001639408.1	0
hydroxymethylglutaryl- lyase-like	XM_001638442.1	1.38407e-177
hypoxia-inducible factor prolyl 4-hydroxylase, isoform CRA_f	EZ013535.1	2.36471e-56
hypoxia-inducible factor prolyl 4-hydroxylase, isoform CRA_f	EZ003545.1	3.01999e-21
imp (inosine monophosphate) dehydrogenase 2	EZ022314.1	1.22176e-56
importin subunit alpha-2	XM_001622698.1	0
importin subunit alpha-3	XM_001623990.1	0
importin subunit alpha-7	XM_001630350.1	0
inducible nitric oxide synthase	AY036119	0
inosine-5 -monophosphate dehydrogenase 2	EZ022309.1	1.14725e-21
inositol hexakisphosphate kinase 3	EZ012337	4.45459e-18
inositol monophosphatase 1	EZ032861	6.53022e-16
inositol monophosphatase 3	EZ039895	7.49549e-121
inositol polyphosphate-4- type 107kDa	EZ003000.1	9.7037e-28
inositol-pentakisphosphate 2-kinase	EZ041840	9.76955e-35
inositol-tetrakisphosphate 1-kinase	EZ036207	1.14202e-94
insulin gene enhancer protein isl-1	EZ029305.1	9.65248e-70
integrin alpha-9-like	EZ036259	3.10237e-37
integrin beta subunit	EU239372	3.51798e-52
integrin-linked kinase-associated serine threonine phosphatase 2c-like	EZ035189	3.47947e-23
interferon-related developmental regulator 1	GT564695	9.6665e-12
interleukin enhancer binding factor 2	EZ046030.1	3.84518e-116
interleukin-1 receptor-associated kinase 1-binding protein 1	EZ036477.1	2.73151e-66
intraflagellar transport protein 172 homolog	EZ007317.1	1.56813e-16
intraflagellar transport protein 172 homolog	EZ013818.1	7.05765e-25
intron-binding protein aquarius	EZ002183.1	3.01533e-49
ipo5 protein	EZ001642.1	5.13722e-102
iron-responsive element-binding protein 2	EZ001100.1	4.11789e-34
isoaspartyl peptidase l-asparaginase 3 subunit beta	EZ043184.1	3.0963e-27
isoform cra_b	EZ028946.1	7.13419e-62
isoform e	EZ002582	9.75018e-48
isoform e	EZ012210.1	9.99015e-14
karyopherin beta 1	XM_001636171.1	0
katanin p60 ATPase-containing subunit a-like 2	EZ005325.1	2.09421e-47
kdel motif-containing protein 1	XM_001639285.1	0
kinesin family member isoform cra_a	EZ004395.1	4.49622e-35
kinesin motor domain protein	EZ024809.1	7.31748e-12
kinesin-like protein kif16b-like	EZ012294.1	1.50531e-24
kynurenine 3-monooxygenase	XM_001637199.1	0
l-serine dehydratase l-threonine deaminase	EZ012248.1	1.02286e-70
laminin a	EZ048389	2.94765e-10
lathosterol oxidase	XM_001632001.1	0
leucine-rich repeat-containing protein 23-like	XM_001641869	0
light tctex-type 1	EZ014403.1	2.0302e-74
lipid-transfer protein	XM_001625303.1	0
lipopolysaccharide-induced tumor necrosis factor-alpha factor homolog	EZ010049.1	1.19003e-27
lipopolysaccharide-induced tumor necrosis factor-alpha factor homolog	EZ011495.1	6.66e-35
lipopolysaccharide-induced tumor necrosis factor-alpha factor homolog	GT564707	4.29009e-16
lipopolysaccharide-responsive and beige-like anchor partial	EZ029461.1	1.07192e-74
lish domain-containing protein armc9	XM_001634381.1	0
loc100037071 protein	AB179781	0
lon protease homolog peroxisomal-like	EZ012957.1	3.29348e-27
lonp1 protein	EZ027253.1	6.71862e-23
low quality protein: DNA polymerase subunit gamma-1-like	EZ030160	4.65319e-08
low-density lipoprotein receptor-related protein 5	EZ002226.1	3.42572e-33
macrophage erythroblast attacher	XM_001623763.1	0
maguk p55 subfamily member 5	XM_001625627.1	0
maguk p55 subfamily member 6	XM_001629552.1	9.76025e-133
major vault protein	EZ003192.1	1.37736e-20
major vault protein	EZ006666.1	1.37343e-35
malate dehydrogenase	EZ013963.1	1.00044e-99
malate mitochondrial precursor	XM_002159926.1	0
malate mitochondrial-like	EZ020738.1	0
maleylacetoacetate isomerase	XM_001632170.1	1.20224e-147
mannose-1-phosphate guanyltransferase beta	XM_001637415.1	0
mannose-6-phosphate isomerase	EZ040638.1	1.25497e-22
mannose-binding lectin-associated serine protease-3a	AB450044	0
mannose-binding partial	GH706875.1	2.19685e-61
MAP kinase-activating death domain	EZ003453	3.87781e-31
MAP kinase-activating death domain protein	EZ001092	1.6057e-25
mastin precursor	GT564685	3.34547e-25
med23 protein	EZ010013.1	4.90775e-16
mediator of RNA polymerase ii transcription subunit 31	EZ009833.1	9.34203e-37
membrane palmitoylated 6 (maguk p55 subfamily member 6)	XM_001629551.1	0
membrane-bound transcription factor site-1 protease	EZ004852.1	8.38118e-21
methionine aminopeptidase 2-like	EZ041485.1	0
methionyl-tRNA cytoplasmic-like	EZ010110.1	2.07114e-42
methyl- -binding domain protein 2	EZ014380.1	1.67584e-41
methyl-directed mismatch repair protein	EZ006890	1.97791e-38
methylenetetrahydrofolate reductase	EZ002440.1	4.38751e-50
microsomal glutathione s-transferase 3	EZ040771.1	1.88998e-54
microtubule-associated protein 1 light chain 3 gamma	EZ012611.1	8.41565e-29
microtubule-associated serine threonine-protein kinase 3-like	EZ003071.1	7.00787e-37
minor histocompatibility protein ha-1	XM_001640226.1	0
mismatch repair endonuclease pms2	XM_001623469.1	0
mismatch repair endonuclease pms2	XM_001626064	1.67075e-105
mitochondrial antiviral signaling	XM_001636293.1	7.18808e-55
mitochondrial chaperone bcs1	EZ010521	1.65339e-50
mitochondrial chaperone bcs1	EZ010534	1.40585e-17
mitochondrial creatine kinase	AB264549	0
mitochondrial h+-transporting ATP synthase f1 complex alpha subunit 1	EZ023899.1	9.53672e-19
mitochondrial precursor	EZ017910.1	0
mitochondrial precursor	XM_001632880.1	0
mitochondrial substrate carrier family protein	EZ031695.1	3.61346e-67
mitochondrial superoxide dismutase 2 variant 1	AY916505	1.53714e-100
mitochondrial thiamine pyrophosphate carrier-like	EZ044354	2.10636e-50
mitochondrial tRNA pseudouridine synthase a	XM_001640730	0
mitochondrial uncoupling protein 1	EZ005404.1	4.46367e-20
mitochondrial uncoupling protein 2	EZ030665.1	5.62532e-38
mitochondrial-like	EZ037137.1	1.47176e-26
mitofusin 2	EZ010612	1.1178e-29
mitogen-activated protein kinase 1	EZ025389.1	1.44619e-140
mitogen-activated protein kinase 1	FJ858778	2.93831e-23
mitogen-activated protein kinase 1	XM_001629448.1	0
mitogen-activated protein kinase 11	FJ858781	1.05531e-16
mitogen-activated protein kinase 6	EZ048547	6.9134e-89
mitogen-activated protein kinase 7	EZ036040	2.05888e-148
mitogen-activated protein kinase 7	FJ858779	1.00749e-47
mitogen-activated protein kinase 7	XM_001632586.1	0
mitogen-activated protein kinase kinase 2	XM_001623594.1	9.25907e-131
mitogen-activated protein kinase kinase kinase 3	EZ048412	1.197e-37
mitogen-activated protein kinase kinase kinase kinase 5	EZ001521	2.08564e-156
mothers against decapentaplegic homolog 5 isoform 1	EZ013728.1	4.10888e-32
motile sperm domain containing 1	EZ013850	3.76982e-40
motile sperm domain containing 1	XM_001622893	3.82398e-140
motile sperm domain containing 2	XM_001636517	0
mucosa associated lymphoid tissue lymphoma translocation gene 1	XM_001629456.1	0
mucosa associated lymphoid tissue lymphoma translocation gene 1	XM_001629469.1	0
multidrug resistance-associated protein 1	EZ001937.1	1.82137e-20
mutS-like protein	GQ223116.1	1e-114
myosin heavy chain	EZ002271.1	1.49999e-33
myosin regulatory light polypeptide 9	DQ309534	4.76399e-110
myosin-viia	DR987650	3.20741e-19
myostatin	XM_001641548.1	0
n-acetylglucosamine kinase	EZ013675.1	4.26197e-44
n-alpha-acetyltransferase 30	EZ011035.1	5.04051e-84
n-methyl d-aspartate receptor nr1 subunit	EZ044830	8.1597e-14
N-methyl-transferase	XM_001619789.1	0
N-methyl-transferase	XM_001624366.1	0
NADH dehydrogenase	EZ011273.1	1.40189e-99
NADH dehydrogenase	EZ026766.1	9.27069e-61
NADH dehydrogenase fe-s protein isoform cra_a	XM_001641078	0
NADH dehydrogenase iron-sulfur protein mitochondrial precursor	FE040110	8.28926e-107
NADH dehydrogenase subunit 4	AF338425.1	2.36002e-129
NADH dehydrogenase subunit 4l	XM_001641237	2.71641e-29
NADH-ubiquinone reductase 75 kDa subunit precursor	EZ012118.1	4.50968e-66
NADPH cytochrome P450 reductase	EZ033980.1	2.82955e-45
NADPH dependent diflavin oxidoreductase 1	EZ004654	4.43672e-16
NADPH oxidase 4	XM_001622059.1	0
NADPH oxidase 4	XM_001638699.1	0
NADPH:adrenodoxin mitochondrial	XM_001636892	0
nasal embryonic luteinizing hormone-releasing hormone factor-like	EZ012500	5.23003e-17
natural resistance-associated macrophage protein 2	EZ002460.1	3.75738e-30
netrin 1a	DQ517927	8.26238e-169
neural conserved at isoform i	EZ003050.1	8.85914e-26
neural precursor cell expressed developmentally down-regulated 8	EZ014017.1	5.43586e-34
neurocalcin homolog	EZ027900.1	1.50582e-126
neurocalcin homolog	FK757021.1	5.22376e-13
neuronal calcium sensor 1	EZ011906	2.96864e-95
neurotoxin i precursor	EU422970	5.63528e-39
nischarin	XM_001619074.1	0
nischarin	XM_001637372.1	0
nitric oxide synthase	EZ005939.1	1.87624e-34
nitric oxide synthase-interacting protein	EZ046770	1.83691e-23
non-specific lipid-transfer	EZ018301.1	1.65062e-29
non-specific lipid-transfer protein	EZ021072.1	3.34984e-41
non-specific lipid-transfer protein	XM_001632572.1	0
non-specific lipid-transfer protein isoform 3	EZ005754.1	5.12891e-30
nostrin isoform 1	XM_001635885.1	0
notch signaling pathway homolog protein 1	EZ002821.1	1.56325e-30
novel protein	XM_001922339.1	0
novel protein vertebrate imp (inosine monophosphate) dehydrogenase 1	EZ022305.1	1.99699e-82
nuclear factor nf-kappa-b p105 subunit	HM754642.1	0
nuclear factor related to kappa-b-binding	EZ003200.1	6.60303e-42
nuclear pore complex protein nup153	XM_001639524.1	1.7805e-101
nuclear protein localization protein 4 homolog	XM_001621938.1	0
nuclear protein localization protein 4 homolog	XM_001623013.1	0
nuclease-sensitive element-binding protein 1	EZ024307.1	8.46656e-48
nucleolar GTP-binding protein 2-like	XM_001633354.1	0
nucleoside diphosphate kinase homolog 5	XM_001631214	5.61004e-161
nucleoside diphosphate kinase homolog 5	XM_001631214.1	2.77564e-160
O-phosphoseryl-tRNA selenium transferase-like	EZ006833.1	3.90064e-20
O-sialoglycoprotein endopeptidase	EZ025495.1	1.17098e-111
orphan G protein-coupled receptor Ren 2	AY057114	0
oxidoreductase nad-binding domain-containing protein 1 precursor	EZ003944	1.22013e-25
p-glycoprotein partial	FJ790228.1	4.30885e-82
p63-like transcription factor	DQ632751	0
p63-like transcription factor	EF424411	0
p63-like transcription factor	EF424412	0
p63-like transcription factor	XM_001629528.1	0
pacrg-like protein isoform 1	XM_001630490	6.92306e-68
paired amphipathic helix protein sin3a	XM_001633471.1	0
parkin coregulated gene	EZ012943.1	7.24991e-115
parkin coregulated gene	XM_001636672.1	0
parkin coregulated gene	XM_001636673	1.13964e-177
PARP12 protein	XM_001633001.1	0
PARP15 protein	XM_001622265.1	5.95161e-91
patatin-like phospholipase domain-containing protein 7-like	EZ007138.1	3.12237e-11
PCNX protein	EZ005706.1	1.52151e-30
PDZ binding kinase	EZ012280	7.45197e-26
PDZ domain-containing protein 6	EZ013888.1	2.30106e-07
peptidyl-prolyl cis-trans isomerase a-like	EZ001463.1	2.89598e-37
peptidyl-prolyl cis-trans isomerase cyp19-1	GT564650	1.50739e-28
periculin 1a	FJ517729.1	1.38548e-93
periculin 2a	FJ517731.1	2.27107e-75
periculin 3	FJ517733.1	4.08209e-90
phenylalanine hydroxylase	EZ023398.1	7.70724e-85
phenylalanyl-tRNA synthetase alpha chain	EZ008882.1	4.15865e-46
phosphatidylinositol 3-kinase catalytic subunit type 3	EZ003227.1	2.21012e-31
phosphatidylinositol 4-kinase	EZ027926.1	7.88559e-67
phosphatidylinositol 4-kinase beta isoform 2	EZ003562.1	6.85481e-25
phosphatidylinositol transfer protein	XM_001625396.1	1.36887e-94
phosphofurin acidic cluster sorting protein 1	EZ010214.1	4.82457e-27
phosphoglucomutase 1	EZ007069.1	1.63064e-31
phosphoglucomutase 2	EZ046023.1	5.82597e-46
phosphoglucomutase-1 isoform 1	EZ018710.1	6.92548e-46
phosphoinositide-3- class beta polypeptide	XM_001621488.1	1.576e-129
phosphoinositide-3- class beta polypeptide	XM_001637990.1	0
phospholipase membrane-associated-like	XM_001619722.1	4.39334e-68
phospholipid-hydroperoxide glutathione peroxidase	EZ033152.1	7.43079e-41
phosphoribosyl pyrophosphate amidotransferase	EZ026930.1	9.11925e-27
phosphoribosyl pyrophosphate amidotransferase	XM_001621987.1	0
phosphorylase b kinase gamma catalytic testis liver isoform	EZ039344	1.42975e-48
phytochelatin synthase family	EZ035677.1	2.9206e-52
plasma glutamate carboxypeptidase	DQ309521	4.58929e-156
plasma membrane calcium ATPase	AY360080	0
plasma membrane calcium partial	EZ002337.1	3.77695e-115
platelet-activating factor acetylhydrolase ib subunit beta	XM_001624610.1	3.55033e-132
pol-like protein	FE039892	4.10828e-08
poly [ADP-ribose] polymerase 1	XM_001638825.1	0
poly [ADP-ribose] polymerase 14-like	GT564671	1e-10
poly [ADP-ribose] polymerase 2 isoform 2	XM_001638493.1	0
poly polymerase gamma	EZ002970.1	4.56552e-11
polypyrimidine tract binding protein	EZ004671.1	1.46493e-10
potassium voltage-gated channel subfamily d member 3 isoform 1	EZ000640	6.85943e-27
potassium voltage-gated shaker-related member 2	EZ012355	5.50827e-26
pre-b-cell leukemia transcription factor 1	EZ027525.1	6.15614e-55
pre-mRNA branch site protein p14	EZ014231.1	2.36018e-72
predicted protein [Nematostella vectensis]	EZ016042.1	8.934e-20
predicted protein [Nematostella vectensis]	EZ031229.1	5.82178e-14
preprodamicornin [Pocillopora damicornis]	HQ825099.1	6.07449e-37
probable alpha-ketoglutarate-dependent dioxygenase abh4	EZ013544	5.33518e-18
probable ATP-dependent RNA helicase ddx47	EZ013121.1	1.34025e-141
probable bax inhibitor 1	XM_001637805.1	8.46635e-133
probable small nuclear ribonucleoprotein sm d2-like	EZ031355.1	7.77327e-61
programmed cell death 6-interacting protein	EZ014121	6.1343e-91
programmed cell death protein 10	EZ010132	5.34163e-80
programmed cell death protein 2	EZ039873	1.35621e-49
programmed cell death protein 6-like	EZ022342	9.82951e-46
programmed cell death protein 6-like isoform 1	EZ022345	2.76082e-89
programmed cell death protein 7	EZ004749	1.44373e-13
programmed cell death-involved	EZ001205	1.03654e-68
proliferating cell nuclear antigen	EZ022256.1	1.20569e-114
prolyl 3-hydroxylase 1	EZ013724.1	2.81751e-65
prolyl 3-hydroxylase 1	EZ040092.1	5.79841e-34
prolyl 4-hydroxylase subunit alpha-1 isoform 1 precursor	XM_001622533.1	0
prolyl 4-hydroxylase subunit alpha-2-like	EZ022595.1	4.86902e-52
prolyl endopeptidase-like	EZ047821	1.05881e-21
prostaglandin g h synthase 2 precursor	AY615733	0
proteasome activator complex subunit 3	GT564652	6.07391e-12
proteasome assembly chaperone 2	GT564672	1.17921e-21
protein bud31 homolog	EZ012169.1	8.86729e-94
protein fam113a isoform 1	XM_001641115.1	9.53977e-135
protein fev-like	DR986829	5.79188e-107
protein isoform 2	EZ023730.1	3.16864e-32
protein kinase d1	EZ006680	4.53242e-21
protein kinase delta	EZ044793	2.08023e-23
protein kinase iota	EZ004000.1	2.1758e-44
protein kinase iota	EZ027781.1	2.4888e-39
protein kinase related to protein kinase isoform e	EZ010030.1	1.52085e-93
protein lzic	XM_001622536.1	1.70558e-106
protein mpz- isoform j	EZ006575.1	3.95233e-15
protein phosphatase catalytic subunit	EZ015212.1	0
protein rmd5 homolog a-like	XM_001635150.1	0
protein sco1 mitochondrial-like	EZ038467	1.92935e-39
protein transport protein sec61 subunit gamma	EZ010476.1	3.55479e-25
protein zer-1 homolog	XM_001630220.1	1.26192e-165
protein zyg-11 homolog b	XM_001637363.1	0
protein-l-isoaspartate(d-aspartate) o-methyltransferase	EZ038422.1	3.76781e-48
protein-l-isoaspartate(d-aspartate) o-methyltransferase-like	EZ042187.1	4.57911e-112
protein-tyrosine kinase	AY841903	5.30404e-140
proteinvoltage gated potassium channel Kv3.2b isoform 2	EZ012342	7e-37
proton myo-inositol cotransporter	EZ004198	1.54058e-21
protoporphyrinogen oxidase	XM_001632962.1	0
PSMA4 protein	EZ004611.1	1.14006e-26
pterin-4-alpha-carbinolamine dehydratase 2	EZ012801.1	1.74879e-25
PX domain containing serine threonine kinase	XM_001640268.1	0
pyrimidine-nucleoside phosphorylase	EZ003331.1	5.30229e-14
pyruvate carboxylase	EZ002715	0
quinone oxidoreductase-like protein 1	EZ005397	1.75313e-24
rab GTPase-activating protein 1	EZ001246.1	8.31091e-145
rab proteins geranylgeranyltransferase component a 1	XM_001641699	0
rac GTPase-activating protein 1	EZ014146.1	3.32598e-23
rac GTPase-activating protein 1	XM_001641066.1	0
rad25 xp-b DNA repair helicase	EZ006432	9.45665e-37
ral GTPase-activating protein subunit alpha-1 isoform 1	XM_001625309.1	0
ral GTPase-activating protein subunit alpha-2	EZ004994.1	9.7622e-25
ral GTPase-activating protein subunit beta	XM_001638858.1	0
ran binding protein 1	EZ028205.1	1.37084e-16
ran binding protein 3	XM_001634546.1	1.38563e-168
ran binding protein 9	EZ013633.1	7.50703e-50
ran GTPase-activating protein 1	EZ028317.1	2.13591e-08
ran-binding protein 9	XM_001623158.1	0
ran-specific GTPase-activating protein	EZ040747.1	6.76385e-45
ran-specific GTPase-activating protein 1	XM_001629957.1	9.87439e-98
rap1 GTPase-activating protein 1	XM_001629824.1	2.43162e-99
rap1 GTPase-activating protein 1	XM_001631348.1	0
rap1 GTPase-gdp dissociation stimulator 1	XM_001640979.1	0
ras GTPase-activating protein 1	EZ002469.1	9.95054e-18
ras GTPase-activating protein 1	EZ024144.1	5.73452e-75
ras-related protein rab-23-like	EZ005946.1	9.36362e-13
ras-related protein rab-28	XM_001635179	3.13872e-168
ras-related protein rab-4b	EZ006137.1	9.82839e-45
ras-related protein rab-6a	EZ026870.1	3.5205e-100
ras-related protein rab-8a	EZ031151.1	2.23291e-127
ras-specific guanine nucleotide-releasing factor 1-like	EZ012447.1	1.53466e-13
rasgap-activating-like protein 1	EZ004849.1	3.04003e-10
receptor family ligand binding region containing protein	EZ014347.1	1.08702e-41
recombining binding protein suppressor of hairless	EZ006500.1	4.49579e-32
recombining binding protein suppressor of hairless	EZ006501.1	3.60858e-22
recombining binding protein suppressor of hairless isoform 2	EZ026109.1	5.55149e-26
red fluorescent gfp-like protein	DJ432935.1	4.282e-165
regulation of nuclear pre-mRNA domain containing 1b	EZ013430.1	1.42308e-50
regulator of nonsense transcripts 2	EZ001321.1	7.13676e-30
replicase helicase endonuclease	EZ014735	1.00879e-11
retinal rod rhodopsin-sensitive cgmp 3 -cyclic phosphodiesterase subunit delta	EZ014163.1	1.7464e-91
retinoblastoma binding protein 4	EZ010522.1	2.11492e-178
retinoic acid receptor rxr-alpha	XM_001631995	0
rhabdoid tumor deletion region protein 1-like	XM_001638611.1	0
rhamnose-binding lectin (SAL)	GT564647	2e-17
rho GTPase activating protein 15	EZ001222.1	6.66915e-20
rho GTPase-activating protein 32	XM_001619746.1	2.93973e-110
rho GTPase-activating protein 32	XM_001623456.1	0
rho GTPase-activating protein 7-like	EZ004055.1	1.49769e-20
rho-associated protein kinase 2	EZ005335.1	2.21845e-07
rho-associated protein kinase 2	EZ018773.1	0
rhophilin-2-like isoform 2	XM_001626575.1	0
ribonuclease p 21kDa subunit	EZ046641	4.09515e-35
ribonucleoside-diphosphate reductase subunit m2	GW256593.1	2.08208e-118
ribonucleotide reductase m2 polypeptide	EZ010424.1	3.53849e-88
ribosomal p0	EU069460.1	0
ribosomal protein l11	EZ028367.1	4.88799e-100
ribosomal protein l12	DR986810	7.39386e-95
ribosomal protein l12	FJ790233.1	1.10712e-96
ribosomal protein l23	FK757020.1	1.52679e-87
ribosomal protein l26	DR987703	1.04574e-75
ribosomal protein s25	DR986825	4.56663e-43
ribosomal protein s6 kinase delta-1-like	XM_001624318.1	8.82753e-138
ribosomal protein s7	DR988266	2.13328e-104
ribosomal protein ubq l40e	EZ011596.1	2.94361e-52
ring canal kelch homolog	EZ002245.1	1.34643e-37
ring-box protein 1	EZ011494.1	4.43621e-37
RNA polymerase ii largest subunit	EZ005510.1	1.72322e-18
RNA polymerase ii largest subunit	EZ005512.1	3.48098e-45
RNA polymerase ii second largest subunit	EZ002399.1	1.8306e-138
RNA polymerase-associated protein ctr9 homolog	EZ002785.1	2.96145e-34
RNA-binding protein 5	XM_001640119.1	0
RNA-binding protein 8a	EZ007024.1	4.00089e-28
RuvB-like DNA helicase TIP49b	EZ014176.1	2.1894e-123
s-acyl fatty acid synthase medium chain	DQ309537	4.35259e-61
s-adenosylmethionine synthase isoform type-1	FE040151	2.37892e-12
s-adenosylmethionine synthase isoform type-2	EZ026095.1	1.37696e-90
sarco endoplasmic reticulum calcium transporting ATPase	EZ005947.1	3.29697e-21
sarcoplasmic calcium-binding	EF535507	1.9536e-132
sec14-like protein 1	XM_001640403.1	0
sec14-like protein 2	XM_001631282.1	0
selenium binding protein 1	EZ043132.1	0
senescence-associated protein	AY026375.1	1.2707e-71
serine arginine-rich splicing factor 6	FE040377	3.52412e-14
serine palmitoyltransferase 2	EZ001917.1	4.72887e-33
serine threonine kinase 40	EZ010407.1	2.16323e-58
serine threonine kinase receptor associated protein	EZ047897	1.71451e-92
serine threonine protein kinase mst4	EZ013613	2.55842e-167
serine threonine-protein kinase 36-like	EZ045474	9.37298e-43
serine threonine-protein kinase ick	EZ007535.1	1.07758e-38
serine threonine-protein kinase ick-like	EZ007537.1	1.75864e-20
serine threonine-protein kinase lats1	EZ002262.1	7.11662e-34
serine threonine-protein kinase mrck alpha- partial	EZ046924	1.3267e-178
serine threonine-protein kinase n1 isoform 2	XM_001635325.1	0
serine threonine-protein kinase nek10	XM_001621212.1	0
serine threonine-protein kinase nek10	XM_001638247.1	0
serine threonine-protein kinase nek7	EZ011650.1	0
serine threonine-protein kinase pak 1	XM_001625717.1	0
serine threonine-protein kinase rio3	EZ015988.1	1.75487e-148
serine threonine-protein kinase sgk1 isoform 1	XM_001629813.1	0
serine threonine-protein phosphatase 2a 56 kDa regulatory subunit gamma isoform isoform f	EZ002711.1	3.32795e-94
serine threonine-protein phosphatase 2a regulatory subunit b subunit gamma-like	EZ010584.1	1.85434e-90
serine threonine-protein phosphatase 6 regulatory ankyrin repeat subunit a	XM_001641498	1.51817e-165
serine threonine-protein phosphatase pp1-beta catalytic subunit	EZ003771.1	4.59515e-47
serine threonine-protein phosphatase pp1-gamma catalytic subunit-like isoform 1	EZ028872.1	0
serpin h1-like	NM_131204.1	0
sestrin-1-like isoform 1	XM_001630588.1	0
sh3 and px domain-containing 3-like protein	XM_001623510.1	0
sh3 and px domain-containing protein 2a isoform 2	XM_001628615.1	6.59461e-163
sh3 and px domain-containing protein 2b	XM_001624690.1	0
sh3 domain-containing kinase-binding protein 1	EZ012202	9.29955e-26
signal peptidase complex catalytic subunit sec11c	EZ045341.1	6.40714e-112
signal recognition particle 54 kDa protein	EZ023049.1	0
signal-induced proliferation-associated 1-like protein 2	XM_001634955.1	0
slit-robo rho GTPase-activating protein 1	EZ010503.1	7.36106e-152
small cystein-rich protein 5	DR987884	2.78818e-41
small cysteine-rich protein 1	DR987831	1.3306e-39
small cysteine-rich protein 3a	DR987097	5.96742e-77
small cysteine-rich protein 6	DR987965	2.96743e-13
small nuclear ribonucleoprotein e	EZ010529.1	1.09974e-55
small nuclear ribonucleoprotein sm d1	EZ031351.1	5.80952e-50
small nuclear ribonucleoprotein sm d3	EZ006258.1	8.13653e-41
small nuclear ribonucleoprotein sm d3	EZ031361.1	8.23497e-56
small nuclear ribonucleoprotein-associated protein n	EZ004587.1	7.1541e-42
small subunit ribosomal protein 14	EZ005621.1	6.4244e-46
small subunit ribosomal protein 27	AJ001134.1	2.16824e-55
smc3 protein	EZ019631.1	2.62702e-36
smoothelin-like isoform 1	EZ046331	1.9486e-11
SNARE-associated protein snapin	EZ014375.1	8.2686e-50
solute carrier family 12 member 2	XM_001633404.1	0
solute carrier family 12 member partial	XM_001641374.1	0
sorting nexin 6	XM_001638823.1	0
sorting nexin family member 27	XM_001639757.1	0
sorting nexin-13	XM_001629635.1	0
sorting nexin-17	XM_001629185.1	0
sorting nexin-2	XM_001624152.1	0
sorting nexin-25	XM_001630000.1	0
sorting nexin-29	XM_001624787.1	0
sorting nexin-30	XM_001638908.1	0
sorting nexin-33-like	XM_001641840.1	0
sorting nexin-4	XM_001625995.1	0
sorting nexin-8	XM_001623545.1	0
sperm associated antigen 7	XM_001630488	2.45573e-149
sperm flagellar protein 2	EZ001420	8.0407e-67
sperm flagellar protein 2 isoform 1	EZ002716	1.00117e-16
sperm-associated antigen 1	EZ002913	2.45051e-32
sperm-associated antigen 16 protein	EZ001005	2.87161e-31
sperm-associated antigen 6	EZ013351	0
sperm-associated antigen 8-like	EZ012435	3.8876e-49
spg7 partial	EZ013947	1.22528e-179
sphingolipid delta -desaturase des1	EZ003843.1	3.00956e-32
sphingolipid delta -desaturase des1	EZ047251	7.15041e-26
sphingolipid delta 4 desaturase c-4 hydroxylase protein des2	EZ035171	5.89907e-95
splicing factor 3b subunit 1-like	EZ002177.1	4.33646e-09
spring green fluorescence emitting protein	AB425088	4.26464e-168
StAR-related lipid transfer (START) domain containing 7	EZ013459.1	1.88898e-76
steroidogenic enzyme cytochrome P450 17a-hydroxylase/17,20 lyase	XM_001631205.1	0
sterol desaturase	XM_001636016.1	0
succinate dehydrogenase	AJ251055	0
succinate dehydrogenase	EZ005876.1	7.05873e-44
succinate dehydrogenase	EZ010577.1	2.41657e-29
succinate dehydrogenase	EZ013759.1	2.44386e-15
succinate dehydrogenase	NM_001139616.1	0
succinate dehydrogenase	XM_001636952.1	1.94621e-167
succinate dehydrogenase cytochrome b560 mitochondrial precursor	XM_001630382	1.84923e-99
superoxide dismutase	AY164663	1.81296e-89
superoxide dismutase	AY164664.3	2.93616e-139
superoxide dismutase	AY532064	3.39527e-36
superoxide dismutase	DQ309550	4.29306e-89
superoxide dismutase	EZ005408	2.32801e-22
superoxide dismutase	GU451714	6.82455e-40
superoxide dismutase	U27840	2.1904e-38
suppressor of cytokine signaling 5	XM_001647478	3.13307e-105
suppressor of ypt1	EZ001090.1	1.37763e-08
surfeit locus protein 1	EZ036962	2.26443e-21
swi snf complex subunit smarcc2	EZ010103.1	1.25406e-43
synaptosomal-associated 23kDa	XM_001618960.1	6.78851e-33
synaptosomal-associated protein 25	XM_001634980.1	6.31864e-133
synaptosomal-associated protein 29	XM_001631872.1	2.35282e-160
synaptotagmin 1	EZ024289.1	3.32e-102
synaptotagmin vi	XM_001647474.1	2.11614e-103
synaptotagmin xiv	XM_001639888.1	0
synaptotagmin- partial	XM_001642026.1	0
synaptotagmin-15-like isoform 2	XM_001639775.1	0
synaptotagmin-7 isoform 1	EZ017339.1	7.4326e-141
synaptotagmin-like 5	EZ011648.1	1.87745e-10
syntaxin 12	XM_001628146.1	0
syntaxin 16	XM_001633561.1	0
syntaxin 18	XM_001630960.1	0
syntaxin 5a	XM_001640536.1	0
syntaxin 6	XM_001635390.1	2.54505e-158
syntaxin 7	XM_001636601.1	7.62412e-46
synthesis of cytochrome c oxidase	XM_001641889	1.27698e-82
tafazzin	EZ009889	4.57352e-54
tartrate-resistant acid phosphatase type 5 precursor	EZ020317.1	1.28086e-144
tata box binding protein	EZ021094.1	5.17759e-90
taz zinc finger family protein	EZ005916.1	2.51468e-34
tbc1 domain family member 12	EZ003067.1	1.89682e-33
tcdd-inducible poly	XM_001636301.1	8.55867e-120
testis enhanced gene transcript (bax inhibitor 1)	EZ013281	5.31425e-89
tetratricopeptide repeat protein 12	XM_001632018.1	0
tetratricopeptide repeat protein 30a	EZ025665.1	3.10172e-85
tetratricopeptide repeat protein 30b	EZ003513.1	4.25246e-42
tfiih basal transcription factor complex helicase xpb subunit	EZ007410.1	4.8329e-18
thioredoxin	Y17147.1	6.23871e-71
thioredoxin 1	FJ372908.1	3.28946e-69
thioredoxin peroxidase	GT564682	5.54065e-50
threonyl-tRNA cytoplasmic-like	EZ001258.1	3.07111e-116
thromboxane a synthase 1	XM_001628017.1	0
thymidine kinase mitochondrial	XM_001638400.1	6.99168e-160
thymidine phosphorylase	EZ044091.1	1.23156e-50
thymosin beta-10	EZ010287.1	6.05722e-13
TIR1	EZ006686	7e-13
TIR1 [Acropora millepora]	EZ003864	4.34965e-15
tissue factor pathway inhibitor a	DR987591	2.16732e-16
TNF receptor-associated factor 4	XM_001623740.1	0
TNF receptor-associated factor 4	XM_001633256.1	0
TNF receptor-associated factor 4	XM_001641558.1	0
toll-interacting protein	EZ014556	1.07426e-71
toll-like receptor 21	EZ008380	4.83325e-39
toll-like receptor 6	EZ035672	3.72719e-33
tp53-regulated inhibitor of apoptosis 1	EZ017400	2.18276e-25
tp53-regulating kinase	EZ012378	7.68509e-31
transcobalamin i-like	DR987302	2.69912e-09
transcription factor sox-14	DQ442989.1	7.23433e-51
transcriptional repressor protein yy1-like	EZ025210.1	8.15087e-91
transcriptional repressor scratch 2	EZ003581.1	3.42172e-21
transducin-like enhancer protein 4	EZ013315.1	4.86339e-58
transformation-related protein 1	XM_001629953.1	1.80624e-100
transforming growth beta receptor 1	XM_001622484.1	0
transitional endoplasmic reticulum ATPase	EZ024832.1	2.88412e-176
transitional endoplasmic reticulum ATPase ter94	EZ028419.1	0
translation initiation factor eif-2b subunit gamma-like	XM_001632591.1	0
translational activator gcn1	XM_001631321.1	0
translocase of inner mitochondrial membrane 8 homolog b	EZ008318	6.65041e-28
transmembrane bax inhibitor motif containing 4	EZ013241	7.64672e-94
transmembrane prolyl 4-hydroxylase	EZ013537.1	3.78916e-68
transmembrane protein 41a	XM_001640934.1	1.6636e-173
transmembrane protein 41b	XM_001628873.1	3.64862e-146
transmembrane protein 49	XM_001634098.1	0
transportin-1 isoform 1	EZ000889.1	6.88261e-39
transportin-1 isoform 1	XM_001632600.1	0
tRNA guanosine-2 -o-methyltransferase trm11 homolog	EZ010229.1	2.38108e-86
tRNA pseudouridine synthase a	EZ014304	1.32023e-58
tRNA wybutosine-synthesizing protein 1 homolog	EZ007301.1	4.29446e-23
tRNA wybutosine-synthesizing protein 1 homolog	EZ010853.1	1.85343e-33
tRNA-dihydrouridine synthase 4-like	EZ020072.1	3.40338e-11
troponin invertebrate	BT078463.1	1.45224e-88
trox-2 homeobox transcription factor	AF245689	5.55232e-41
truncated caspase-10	EZ036640.1	1.87077e-63
tryptophan -dioxygenase	EZ005717.1	9.32526e-14
tryptophan -dioxygenase	EZ024015.1	1.31319e-23
tubulin beta-2c chain	EZ023793.1	2.8852e-98
tumor differentially expressed 2-like	GT564688	3.80556e-24
tumor necrosis factor alpha-induced protein 3	EZ002346.1	8.00913e-28
tumor necrosis factor alpha-induced protein 8	EZ047503.1	3.61193e-77
tumor necrosis factor ligand superfamily member 10	XM_001629933.1	6.82324e-87
tumor necrosis factor receptor member 4	EZ023267.1	4.4191e-08
tumor necrosis factor receptor superfamily member 16-like	XM_001625712.1	6.36886e-108
tumor protein p53 inducible protein 3	EZ042737	2.85947e-26
tumor protein p53 inducible protein 3	XM_001622756.1	0
tumor protein p53-inducible protein 13	EZ011434.1	7.37736e-40
twinkle mitochondrial	EZ002940.1	8.93368e-32
twinkle mitochondrial-like	EZ003655.1	3.43866e-23
tyrosine-protein kinase src42a-like isoform 1	EZ013980.1	2.53583e-42
tyrosine-protein kinase src42a-like isoform 1	EZ023594.1	0
tyrosine-protein kinase-like 7-like	EZ011899	1.1247e-37
tyrosyl-tRNA synthetase	EZ010178.1	3.24607e-86
u6 snRNA-associated sm-like protein lsm6	EZ031347.1	3.55195e-47
ubiquinone biosynthesis monooxygenase coq6	XM_001636095.1	0
ubiquinone biosynthesis protein coq7 homolog	XM_001636883.1	1.506e-123
ubiquitin a-52 residue ribosomal protein fusion product 1	AB201761.1	4.61594e-22
ubiquitin c	D83208.1	0
ubiquitin carboxyl-terminal hydrolase 15	EZ001518.1	6.29011e-74
ubiquitin carboxyl-terminal hydrolase 24	DR987159	9.74217e-29
ubiquitin carboxyl-terminal hydrolase 38	EZ003590.1	3.83236e-10
ubiquitin carboxyl-terminal hydrolase 47	EZ000926.1	1.99891e-21
ubiquitin carboxyl-terminal hydrolase 7	XM_001626795.1	0
ubiquitin specific peptidase like 1	EZ047068.1	1.22875e-60
ubiquitin thioesterase zranb1	EZ004648.1	8.17366e-36
ubiquitin thioesterase zranb1	XM_001639676.1	0
ubiquitin-conjugating enzyme e2 a	EZ014374.1	2.62103e-95
ubiquitin-conjugating enzyme e2 l3	EZ031521.1	4.87158e-68
ubiquitin-conjugating enzyme e2 s-like	DR986515	1.66589e-82
ubiquitin-conjugating enzyme e2-17 kDa	EZ025258.1	1.98737e-100
ubiquitin-fold modifier 1	EZ026726.1	7.05351e-50
ubiquitin-like protein 5-like	EZ009618.1	1.12014e-43
ubiquitin-related modifier 1 homolog	EZ012858.1	4.59256e-19
ubr4 protein	FK757025.1	2.02805e-86
universal stress protein	DR988485	8e-26
uv excision repair protein rad23	DN252355.2	2.25855e-22
v-type proton ATPase subunit d	EZ030827.1	1.69461e-112
vacuolar h	EZ026144.1	0
vacuolar protein sorting 26 homolog b	EZ009316.1	6.70958e-95
vacuolar protein sorting-associated protein	EZ000925.1	4.57206e-50
vacuolar protein sorting-associated protein 35	EZ001286.1	2.48972e-26
vacuolar protein sorting-associated protein 53 homolog	EZ000945.1	8.3286e-77
valyl-tRNA synthetase	EZ001544.1	4.09749e-48
variable lymphocyte receptor diversity region	GH706843.1	4.25922e-33
variable lymphocyte receptor diversity region	XM_001628712	1.2122e-59
vasa-like protein	AY730696	3.45441e-147
vasa-like protein	AY730697	0
vesicle transport through interaction with t-SNAREs homolog 1a	XM_001624669.1	4.01201e-134
vesicle transport through interaction with t-SNAREs homolog 1b	XM_001633296.1	3.58097e-139
viperin	EZ009605.1	2.26027e-14
viral iap-associated factor homolog	XM_001628686.1	3.08994e-162
vitellogenin a	XM_001617445	0
voltage-dependent l-type calcium	U64465	0
voltage-dependent l-type calcium channel alpha 1 subunit	EZ036337	2.89157e-39
voltage-dependent n-type calcium channel subunit alpha-1b	AF098943	1.50858e-63
voltage-dependent n-type calcium channel subunit alpha-1b-like	AF098944	7.23367e-49
voltage-dependent t-type calcium channel subunit alpha-1i isoform 1	EZ013602	7.83259e-21
voltage-gated calcium	EZ013314	3.87131e-31
wd repeat-containing protein 19	EZ001033.1	1.35084e-41
wd-repeat protein	EZ013969.1	1.35377e-26
ww domain-containing oxidoreductase	XM_001624583	0
x-ray repair complementing defective repair in chinese hamster cells 1	EZ005233	3.4758e-10
xanthine dehydrogenase oxidase- partial	EZ002291.1	1.87006e-37
xeroderma complementation group a	EZ002358	4.59248e-35
yy1 associated factor 2	XM_001631489.1	3.13628e-128
zinc finger	EZ015615.1	1.37456e-61
zinc finger hit domain-containing protein 1-like	EZ017192.1	6.98846e-26
zinc finger protein snai2	AY651960	3.89309e-118
zinc finger ran-binding domain-containing protein 2	XM_001628110.1	9.28496e-91
zinc finger transcription factor	AY532062	3.9282e-61
zinc metalloproteinase, putative	XM_001638412.1	0
zinc metalloproteinase, putative	XM_001639274.1	0
zinc metalloproteinase, putative-like, partial	DR987207	2e-23
zinc ran-binding domain containing 3	EZ009976.1	7.47662e-26
Zooxanthella Genes	Accession	E-Value
1-(5-phosphoribosyl)-5-[(5- phosphoribosylamino)methylideneamino] imidazole-4-carboxamide isomerase, chloroplastic	kb8_rep_c9582	2e-78
1-acyl-sn-glycerol-3-phosphate acyltransferase pls1	kb8_rep_c3231	7.73546e-42
1-acyl-sn-glycerol-3-phosphate acyltransferase pls1	secondorf-kb8_rep_c3231	3.03265e-42
1-phosphatidylinositol-4,5-bisphosphate phosphodiesterase beta-2	kb8_s65634	5e-07
1,4-alpha-glucan branching enzyme 2	secondorf-kb8_rep_c2069	3e-159
10 transmembrane possible aa	mf105_s60833	9.02432e-07
116 kDa u5 small nuclear ribonucleoprotein component	secondorf-kb8_rep_c456	0
13 kDa deflagellation-inducible	kb8_rep_c25823	2.06377e-62
13 kDa deflagellation-inducible	secondorf-kb8_rep_c25823	4.80214e-63
2 -phosphodiesterase 12	kb8_c42086	1.90383e-13
2-acylglycerol o-acyltransferase 2-a	kb8_s66682	3.17223e-13
2-aminoethanethiol dioxygenase	kb8_c8431	7e-16
2-c-methyl-d-erythritol 4-phosphate cytidylyltransferase	kb8_rep_c2270	1.3672e-67
2-c-methyl-d-erythritol 4-phosphate cytidylyltransferase	secondorf-kb8_rep_c2270	2.81425e-68
2-cys peroxiredoxin bas1	kb8_rep_c16857	9.19101e-102
2-cys peroxiredoxin bas1	secondorf-kb8_rep_c16857	1.93956e-101
2-oxoglutarate and iron-dependent oxygenase domain-containing protein 2	kb8_rep_c3961	1.28808e-48
2-oxoglutarate and iron-dependent oxygenase domain-containing protein 2-like	secondorf-kb8_rep_c3961	1.02548e-32
2-oxoglutarate dehydrogenase e1 component	kb8_rep_c17878	0
2-oxoglutarate dehydrogenase e1 component	secondorf-kb8_c50958	8.11988e-33
2-oxoglutarate malate translocator	kb8_c22587	3.29647e-77
2-oxoglutarate malate translocator	secondorf-kb8_c22587	9.65461e-07
2,3-bisphosphoglycerate-dependent phosphoglycerate mutase, putative	kb8_rep_c37036	1e-23
227 kDa spindle- and centromere-associated protein	kb8_rep_c8095	9e-09
24-dehydrocholesterol reductase	kb8_rep_c7701	3.98436e-95
24-dehydrocholesterol reductase	secondorf-kb8_rep_c7701	3.86297e-96
25-hydroxyvitamin d-1 alpha mitochondrial	kb8_s68525	1.25296e-15
26S protease regulatory	kb8_c14636	1.56818e-18
26S protease regulatory subunit	kb8_rep_c2563	0
26S protease regulatory subunit	secondorf-kb8_rep_c2563	0
26S protease regulatory subunit 6a	kb8_rep_c9096	0
26S protease regulatory subunit 8	kb8_s58572	3.69837e-36
26S protease regulatory subunit 8	secondorf-kb8_s58572	4.9747e-32
26S proteasome ATPase subunit	secondorf-kb8_rep_c563	1.48705e-62
2OG-Fe oxygenase	kb8_c27592	4.15817e-16
2OG-Fe oxygenase	secondorf-kb8_rep_c6809	2.41632e-25
3-5 exonuclease	kb8_c26898	5.08909e-42
3-dehydroquinate synthase	kb8_c57764	3.62158e-43
3-dehydroquinate synthase	secondorf-kb8_c24321	1.80442e-60
3-dehydroquinate synthase	secondorf-kb8_rep_c13796	1.05831e-115
3-hydroxy-3-methylglutaryl-coenzyme a reductase	secondorf-kb8_rep_c994	1.60942e-68
3-hydroxyacyl- dehydrogenase	kb8_rep_c39407	2.37954e-57
3-hydroxyanthranilate 3,4-dioxygenase	kb8_rep_c198	2.30939e-64
3-hydroxyanthranilate 3,4-dioxygenase	secondorf-kb8_rep_c198	1.50385e-68
3-hydroxyisobutyrate dehydrogenase family protein	kb8_c14619	2.13085e-66
3-isopropylmalate dehydrogenase	secondorf-kb8_rep_c4704	8.80419e-149
3-ketoacyl-CoA thiolase B, peroxisomal	kb8_rep_c3507	1.91085e-163
3-ketoacyl-CoA thiolase, peroxisomal	kb8_s52534	9.42061e-47
3-methyl-2-oxobutanoate dehydrogenase	kb8_c28201	2.62815e-129
3-methyl-2-oxobutanoate dehydrogenase	secondorf-kb8_c31935	4.77802e-48
3-methyl-2-oxobutanoate hydroxymethyltransferase	secondorf-kb8_c24888	1.34197e-10
3-oxo-5-alpha-steroid 4-dehydrogenase	kb8_c25572	1.66322e-27
3-oxoacyl-(acyl-carrier-protein) synthase 2	secondorf-kb8_c42516	1.6392e-11
3-phosphoinositide-dependent protein kinase 1	kb8_rep_c12565	4.83114e-70
3,4-dihydroxy-2-butanone 4-phosphate synthase (DHBP synthase)	secondorf-kb8_c17757	4e-58
3',5'-cyclic-nucleotide phosphodiesterase	secondorf-kb8_s65488	2.48227e-10
30S ribosomal protein s1	kb8_rep_c11163	7.68527e-19
30S ribosomal protein s1	secondorf-kb8_rep_c2884	7.57811e-43
4-diphosphocytidyl-2c-methyl-d-erythritol kinase	kb8_s69072	9.81989e-34
40S ribosomal protein	mf105_s51464	5.42085e-51
40S ribosomal protein s13	kb8_rep_c28507	1.63812e-91
40S ribosomal protein s13	secondorf-kb8_rep_c28507	4.75333e-92
46 kDa fk506-binding nuclear	kb8_rep_c736	7.82325e-13
5 transmembrane domain	secondorf-kb8_rep_c1980	2.41813e-19
5-azacytidine-induced protein 1	kb8_rep_c921	3.91421e-28
5-azacytidine-induced protein 1	secondorf-kb8_rep_c921	1.75885e-28
5-formyltetrahydrofolate cyclo-ligase family protein	kb8_c47567	4.07581e-10
5-formyltetrahydrofolate cyclo-ligase family protein	secondorf-kb8_c47567	2.05356e-10
5'-3' exoribonuclease 1	secondorf-kb8_rep_c10975	2.83903e-17
5'-Nucleotidase or metallophosphoesterase	secondorf-kb8_rep_c25350	1.9081e-61
50S ribosomal protein	kb8_c47144	1.5755e-09
50S ribosomal protein l11	kb8_c16498	1.6877e-39
50S ribosomal subunit l24	kb8_c14116	4.94392e-42
58 kDa phosphoprotein	kb8_rep_c2216	3.91282e-23
6-phosphofructo-2-kinase/fructose-2,6-biphosphatase	kb8_rep_c5110	1.25378e-95
6-phosphofructokinase 7	kb8_s54705	2.65962e-14
6,7-dimethyl-8-ribityllumazine synthase	kb8_rep_c42220	1e-15
6,7-dimethyl-8-ribityllumazine synthase-like protein	secondorf-kb8_rep_c42220	6e-16
60S acidic ribosomal protein p0	kb8_s67086	2.98648e-41
60S ribosomal protein	kb8_rep_c8	5.41959e-105
60S ribosomal protein	secondorf-kb8_rep_c8	7.13141e-105
7,8-dihydro-8-oxoguanine triphosphatase	kb8_c31203	4e-10
8-amino-7-oxononanoate synthase	secondorf-kb8_rep_c10485	3.47681e-42
8-amino-7-oxononanoate synthase	secondorf-kb8_s67405	2.35013e-20
80 kDa mcm3-associated protein	kb8_c16889	2.10812e-45
80 kDa mcm3-associated protein	secondorf-kb8_c16889	1.91198e-45
90kDa heat-shock	kb8_rep_c45786	8.60598e-08
a disintegrin and metalloproteinase with thrombospondin motifs 20	kb8_rep_c1008	9.47047e-10
a disintegrin and metalloproteinase with thrombospondin motifs 20	secondorf-kb8_rep_c1008	7.33538e-11
a g-specific adenine glycosylase	kb8_c43402	2.87077e-21
aaa ATPase	kb8_rep_c37780	1.25936e-14
aaa family protein	kb8_c30290	3.97745e-14
ABC ATP-binding protein	secondorf-kb8_rep_c4686	3.89717e-12
ABC transporter	mf105_s54196	1.2124e-09
ABC transporter ATP-binding protein	secondorf-kb8_c46022	3.95906e-10
ABC transporter family protein	kb8_c29404	4.25233e-31
ABC-transporter ATP-binding protein	kb8_s59000	2.59909e-12
abnormal spindle-like microcephaly-associated protein homolog	kb8_rep_c16545	1.03185e-118
abnormal spindle-like microcephaly-associated protein homolog	kb8_rep_c9241	5e-06
ac006341_12 ests gb	kb8_c45823	7.73126e-60
acetyl-CoA acetyltransferase	secondorf-kb8_c20021	1.65512e-23
acetyl-CoA carboxylase	kb8_s71100	1.7066e-21
acetyl-CoA carboxylase	secondorf-kb8_s71100	2.10706e-10
acetyl-CoA transporter 1	kb8_c21017	1.05932e-65
acetylornithine deacetylase	kb8_s67698	4.53969e-31
a chain crystal structure of the h41y mutant of villin p 21 21 21 space group	kb8_c25700	1.05272e-10
acireductone dioxygenase	kb8_c38453	6.32373e-62
acid ceramidase	kb8_c6474	5.68105e-83
acid ceramidase isoform a preproprotein	secondorf-kb8_c6474	4.70095e-26
acid sphingomyelinase-like phosphodiesterase 3b	kb8_c36173	3.151e-21
acid sphingomyelinase-like phosphodiesterase 3b	secondorf-kb8_c36173	2.62791e-18
actin	AB086828	0
actin	AB231901.1	0
actin	DQ174719.1	6.84043e-73
actin	DQ483012.1	0
actin depolymerizing factor 3	kb8_rep_c7033	3.94796e-31
actin depolymerizing factor 3	kb8_s68512	8.53889e-26
activating signal cointegrator 1 complex subunit 3	kb8_c6130	0
activating signal cointegrator 1 complex subunit 3	secondorf-kb8_c6130	0
activator of heat shock 90kDa protein ATPase homolog 1	kb8_c20372	4.77643e-23
activator of heat shock 90kDa protein ATPase homolog 1	secondorf-kb8_c20372	1.21754e-12
acyl carrier protein	kb8_rep_c5335	4.47126e-31
acyl carrier protein	secondorf-kb8_rep_c5335	1.22826e-31
acyl-CoA dehydrogenase	mf105_s58209	9.21468e-42
acyl-CoA dehydrogenase, putative	secondorf-kb8_rep_c1803	0
acyl-CoA-binding domain-containing protein 6	kb8_rep_c3988	4e-08
acyl-CoA thioesterase 13	kb8_c15103	1.57782e-34
acyltransferase family protein	kb8_s66444	5e-26
adaptor protein kanadaptin	mf105_rep_c811	7.65688e-11
adducin 1	kb8_s60241	2.27329e-26
adenine phosphoribosyltransferase	secondorf-kb8_c37378	3.59469e-17
adenosine deaminase	secondorf-kb8_s67818	6.22085e-22
adenosine kinase	kb8_rep_c2220	1.29875e-136
adenosine kinase	secondorf-kb8_rep_c2220	5.27542e-138
adenosine transporter, putative	mf105_s75814	8e-06
adenylate family 3 (some proteins containing hamp domain)	kb8_rep_c829	5.38576e-22
adenylate guanylate cyclase	secondorf-kb8_rep_c24953	2.98109e-34
adenylate kinase	kb8_c34536	6.64896e-38
adenylate kinase	kb8_s61473	1.48408e-09
adenylosuccinate lyase	kb8_rep_c647	0
adenylosuccinate lyase	secondorf-kb8_rep_c647	1.86553e-34
adenylosuccinate synthetase	kb8_rep_c40879	8.75659e-62
adenylosuccinate synthetase	secondorf-kb8_rep_c40879	3.21321e-62
adenylyl cyclase	kb8_s58333	4.22015e-32
adhesion regulating	DQ483011.1	1.50613e-29
adiponectin receptor protein 2-like	kb8_c21966	2.69437e-13
ADP ribosylation factor	kb8_rep_c33904	1.55722e-64
ADP-ribosylation factor	kb8_rep_c14499	7.3083e-96
ADP-ribosylation factor	secondorf-kb8_rep_c14499	3.04412e-97
advillin	kb8_c29809	1.51218e-08
agmatinase	kb8_rep_c25241	3.5267e-97
agmatine deiminase	kb8_c35145	7.78835e-27
aig2 family protein	kb8_c35986	2.91649e-08
ALA-interacting subunit 1	kb8_s61029	3e-07
alanine aminotransferase 2	kb8_c7171	1.68733e-77
alanine--glyoxylate aminotransferase 2-like 1	kb8_rep_c6919	4.45885e-147
alanine-glyoxylate aminotransferase 2-like 1	secondorf-kb8_rep_c6919	9.33503e-86
alanyl-tRNA synthetase	kb8_c21052	0
alcohol dehydrogenase class iii	kb8_c33063	2.04014e-47
alcohol zinc-containing	secondorf-kb8_rep_c11542	1.37676e-103
aldehyde dehydrogenase 22a1	kb8_rep_c27187	1.22853e-161
aldehyde oxidase	kb8_c28925	3.31698e-31
aldehyde reductase	kb8_rep_c23	4.99094e-69
aldo-keto oxidoreductase	kb8_rep_c48370	1.03207e-14
aldo-keto reductase family member a3 (aflatoxin aldehyde reductase)	kb8_c27806	1.87858e-56
aldo-keto reductase family member a3 (aflatoxin aldehyde reductase)	secondorf-kb8_c27806	5.72432e-58
aldose reductase	kb8_c41763	1.83853e-24
alkaline ceramidase 3	kb8_rep_c2172	2.36039e-46
alkaline phytoceramidase	kb8_rep_c28851	2.25486e-24
alkaline phytoceramidase	secondorf-kb8_rep_c28851	4.39306e-19
alkylated DNA repair protein	kb8_c16465	4.59361e-11
alkylglycerone phosphate synthase	kb8_c45208	3.61025e-23
alpha adducin	kb8_rep_c47928	7.62435e-27
alpha beta fold family protein	kb8_c46321	1.69978e-41
alpha beta hydrolase domain-containing protein	kb8_s60427	6.99279e-21
alpha beta hydrolase fold containing protein	kb8_c27164	3.55941e-17
alpha beta hydrolase fold protein	kb8_rep_c30109	1.36404e-30
alpha methylacyl-	kb8_c16406	1.12255e-13
alpha tubulin	kb8_s57156	1.01498e-73
alpha- partial	DQ483010.1	5.80289e-113
alpha-1,3-mannosyl-glycoprotein 2-beta-N-acetylglucosaminyltransferase	kb8_c42455	1.60579e-62
alpha-1,3-mannosyl-glycoprotein beta-1, 2-n-acetylglucosaminyltransferase, putative [Perkinsus marinus ATCC 50983] >gb|EER11832.1| alpha-1,3-mannosyl-glycoprotein beta-1, 2-n-acetylglucosaminyltransferase, putative [Perkinsus marinus ATCC 50983]	secondorf-kb8_c42455	7.09371e-27
alpha-aminoadipic semialdehyde synthase-like	kb8_rep_c13018	9.29355e-105
alpha-amylase	secondorf-kb8_rep_c2921	3e-94
alpha-amylase isozyme 3E	kb8_rep_c2921	1e-104
alpha-galactosidase	secondorf-kb8_c6300	3.4837e-31
alpha-glucan water dikinase	kb8_rep_c3894	8.93643e-154
alpha-n-acetylglucosaminidase	kb8_c49976	4.51391e-50
alpha-n-acetylglucosaminidase	secondorf-kb8_c49976	3.5241e-22
alpha-soluble nsf attachment	secondorf-kb8_rep_c8168	1.97324e-86
alpha-soluble nsf attachment protein	kb8_rep_c8168	1.24446e-85
alpha-tocopherol transfer protein	kb8_rep_c11449	1.18762e-15
alpha,alpha-trehalose-phosphate synthase [UDP-forming] 1	kb8_c17984	1e-167
alr/erv, putative	kb8_c40382	8.27272e-09
alteRNAtive oxidase	kb8_rep_c3949	2.54195e-73
alteRNAtive oxidase	secondorf-kb8_rep_c23897	2.29917e-43
alteRNAtive oxidase	secondorf-kb8_rep_c3949	1.64033e-74
amidophosphoribosyltransferase	kb8_c32135	2.37208e-51
amine oxidase	kb8_c40316	6.65081e-21
amine oxidase	kb8_rep_c1997	6.82961e-79
amino acid	secondorf-kb8_rep_c1697	3.84298e-42
amino acid permease family expressed	kb8_rep_c31251	1.91932e-25
amino acid permease family protein	kb8_c33912	3.65991e-15
amino acid permease family protein	kb8_rep_c4380	2.29524e-136
ammonium transporter	kb8_rep_c11	1.98183e-111
ammonium transporter	kb8_s68436	2.468e-09
amp dependent ligase	kb8_rep_c17549	4.68233e-10
amp dependent ligase	kb8_s69220	2.33769e-20
amp-dependent synthetase and ligase	secondorf-kb8_s55954	2.50159e-41
an1-type zinc finger protein	kb8_rep_c4194	9.252e-39
an1-type zinc finger protein	secondorf-kb8_rep_c4194	1.66696e-39
ap-4 complex subunit	kb8_s55928	5.48136e-10
apicomplexan small	kb8_rep_c17616	5.32585e-08
apicomplexan-conserved	kb8_c25687	7.91658e-24
apolipoprotein d lipocalin	kb8_rep_c52030	6.25999e-64
arf GTPase-activating	kb8_c26253	2.05157e-41
arginine serine-rich-splicing	kb8_c31241	2.23873e-08
armadillo beta-catenin repeat family protein	kb8_c18738	2.31502e-13
aromatic ring-opening dioxygenase catalytic subunit	kb8_rep_c44176	3.6847e-41
ascorbate peroxidase	kb8_c45055	2e-56
aspartate semialdehyde	kb8_c19794	3.02728e-12
aspartic protease pm5	kb8_s64223	2.81943e-13
aspartic proteinase	kb8_s69589	4.86211e-10
aspartyl aminopeptidase, putative	mf105_s69687	4.05338e-07
aspartyl asparaginyl beta-hydroxylase family protein	kb8_c41664	1.40629e-14
At1g32080/F3C3_12	kb8_rep_c6866	1e-18
at1g79260 yup8h12r_40	kb8_c24127	1.85439e-12
At3g55080	kb8_c20434	8e-07
atlastin, putative	kb8_c40016	3.01839e-11
ATP ADP translocator	kb8_rep_c2122	1.6243e-175
ATP ADP translocator	mf105_s51568	1.02438e-14
ATP synthase beta chain	kb8_s67565	2.54377e-12
ATP synthase cf1 alpha subunit	kb8_rep_c1	0
ATP synthase cf1 alpha subunit	secondorf-kb8_rep_c1	0
ATP synthase cf1 beta subunit	kb8_rep_c2	2.48653e-156
ATP synthase cf1 subunit alpha	kb8_s54777	5.45892e-25
ATP synthase subunit beta	kb8_rep_c52298	7.98833e-56
ATP-binding cassette	kb8_s65878	2.43771e-08
ATP-binding cassette subfamily member group tap protein 4 met type	mf105_rep_c37403	1.68133e-20
ATP-dependent clp protease adaptor protein	kb8_rep_c46113	9.76089e-23
ATP-dependent DNA helicase 2 subunit 1	kb8_c21089	1.11944e-46
ATP-dependent RNA helicase wm6-like	FE866083.1	6.76242e-25
ATPase domain protein	EH036070.1	6.02513e-13
ATPase n2b, putative	kb8_rep_c57409	1.40927e-20
ATPase with chaperone ATP-binding subunit	DQ144975.1	4.36526e-36
atypical ABC1 ABC1-b protein kinase	secondorf-kb8_rep_c7377	1.05551e-84
autophagy	kb8_s65736	4.6591e-08
axonemal dynein light chain p33	kb8_rep_c645	2.35581e-87
axonemal dynein light chain p33	kb8_s59320	1.85697e-47
bardet-biedl syndrome	kb8_c40103	1.58707e-13
bcs1 aaa-type	kb8_c14643	3.1236e-45
Be158, putative	kb8_rep_c3707	3.30105e-53
beta tubulin	GH706854.1	2.25021e-55
beta- partial	DQ483008.1	0
beta-1,4-galactosyltransferase, putative	kb8_c5851	3e-38
beta-hydroxyacyl-acp dehydratase precursor	secondorf-kb8_rep_c31580	8.2036e-48
beta-ketoacyl synthase	secondorf-kb8_rep_c9088	1.52343e-100
beta-ketoacyl-acp synthase ii	kb8_c42516	3.29039e-36
beta-lactamase inhibitory protein ii	kb8_rep_c21448	1.28691e-59
beta-tubulin	kb8_rep_c3509	0
beta-tubulin, putative	mf105_rep_c48086	3.18802e-17
BIR protein, putative	kb8_s64613	9.50727e-17
bnr asp-box repeat domain-containing	kb8_s66488	9.62037e-12
branched chain ketoacid dehydrogenase kinase	kb8_c31935	8.3878e-54
brefeldin a resistance	kb8_rep_c11047	1.75579e-17
brevican core protein	kb8_c44830	1.27113e-16
btb poz domain-containing protein 9	kb8_c17032	1.46115e-08
c-type lectin bfl-2-like protein	kb8_s65307	2.21458e-08
c2 domain-containing protein	kb8_c22769	7.15592e-26
calcium calmodulin-stimulated cyclic nucleotide	kb8_rep_c14237	3.80705e-34
calcium-activated potassium channel alpha	kb8_s51519	9.42846e-12
calcium-dependent cytoplasmic cysteine papain-like protein	kb8_rep_c16599	1.33542e-24
calcium-dependent protein	kb8_c24832	1.97205e-85
calcium-dependent protein	kb8_rep_c6716	7.18357e-72
calcium-dependent protein	mf105_rep_c3066	1.27232e-86
calmodulin	AF007889	9.44141e-75
calmodulin	secondorf-kb8_rep_c18494	5.40621e-50
calpain family cysteine protease containing protein	secondorf-kb8_rep_c16599	1.65426e-18
calpain family cysteine protease domain-containing protein	mf105_rep_c10451	1.33733e-20
calpain, putative	kb8_rep_c25321	4.42563e-14
camp-dependent protein kinase regulatory	kb8_c38891	1.45319e-14
carbamoyltransferase	kb8_c30456	5.48754e-16
carbohydrate transporter sugar porter transporter	kb8_rep_c23156	1.48805e-11
carbon catabolite derepressing protein	kb8_c18659	5.60148e-27
carbon catabolite derepressing protein kinase	secondorf-kb8_c18659	3.02298e-13
carbonic anhydrase	secondorf-kb8_rep_c52800	4.72713e-17
carbonic anhydrase family protein	kb8_rep_c27018	3.53338e-28
carboxylesterase	kb8_rep_c16102	9.40605e-14
carboxylesterase type b	kb8_c30946	5.94732e-31
carboxylesterase type b	kb8_rep_c16986	8.91777e-65
carboxypeptidase b	secondorf-kb8_c22800	7.64489e-37
carboxypeptidase b-like	kb8_c22800	3.59296e-46
casein kinase i	kb8_rep_c6198	1.19434e-93
casein kinase i	secondorf-mf105_c45858	7.87845e-24
cathepsin z	kb8_c29231	6.9736e-22
cation channel family protein	kb8_rep_c10131	7.10385e-18
cell cycle control protein	mf105_s52290	1.64471e-08
cell cycle regulator with zn-finger domain	kb8_s60317	5.9862e-15
cell cycle regulator with zn-finger domain	secondorf-kb8_s60317	2.0187e-11
cell division control protein 2 homolog	mf105_rep_c10109	2.87441e-124
cell division control protein 2 homolog	secondorf-mf105_rep_c10109	3.23218e-126
cell division cycle protein 48	mf105_s69709	1.51714e-08
cell surface protein p43	kb8_rep_c394	6.00047e-18
cellulase (glycosyl hydrolase family 5)	kb8_c27495	1.67299e-15
central pair associated wd-repeat protein	kb8_rep_c1392	0
central pair associated wd-repeat protein	secondorf-kb8_rep_c1392	0
cg4147	kb8_s53449	7.43953e-64
cg8 protein	secondorf-kb8_rep_c10966	2.9475e-58
cgmp-dependent protein	kb8_c25808	5.3574e-11
chaperone protein	DQ144981.1	2.48983e-93
chaperone protein	EH036974	1.43557e-27
chitinase	kb8_rep_c16550	9.02246e-29
chloroplast 1-deoxyxylulose-5-phosphate synthase	kb8_s52549	8.02544e-10
chloroplast acyl carrier protein	mf105_s62540	9.79356e-10
chloroplast ascorbate peroxidase	kb8_rep_c22984	7.23351e-07
chloroplast ATP synthase	mf105_rep_c54771	6.16669e-15
chloroplast ferredoxin	EF134003.1	2.03319e-112
chloroplast ferredoxin	kb8_rep_c52382	1.29323e-62
chloroplast ferredoxin	secondorf-kb8_rep_c52382	2.11799e-63
chloroplast ferredoxin-nADP{+) reductase	kb8_c30429	1.5264e-28
chloroplast light harvesting complex protein	kb8_rep_c29484	1.28627e-91
chloroplast light harvesting complex protein	kb8_rep_c31125	3.91182e-22
chloroplast phosphoribulokinase	kb8_s62892	2.21699e-28
chloroplast photosystem ii 12 kDa extrinsic protein	DQ482992.1	3.99364e-55
chloroplast photosystem ii protein l	kb8_s63570	8.62235e-16
chloroplast RNA-binding protein 31b	kb8_rep_c30351	5.06127e-10
chloroplast sedoheptulose- -bisphosphatase	kb8_s52434	6.32666e-25
chloroplast soluble peridinin-chlorophyll a-binding protein precursor	AY149170.1	0
chloroplast soluble peridinin-chlorophyll a-binding protein precursor	DQ482993.1	0
chloroplast soluble peridinin-chlorophyll a-binding protein precursor	DQ482993.2	1.80228e-156
chloroplast soluble peridinin-chlorophyll a-binding protein precursor	L13613.1	0
chloroquine resistance	kb8_c18853	1.82272e-09
cholesterol side-chain cleavage mitochondrial-like	kb8_rep_c1834	3.99246e-39
cingulin, putative	kb8_c40404	3e-12
cobw domain-containing protein 2-like isoform 2	kb8_s61946	5.44772e-22
coiled-coil domain-containing	kb8_s70050	2.32711e-07
cold-shock DNA-binding domain-containing protein	kb8_rep_c9441	5.50236e-32
cold-shock DNA-binding domain-containing protein	secondorf-kb8_rep_c9441	9.53606e-33
conserved hypothetical protein	kb8_rep_c18111	6.56421e-07
conserved hypothetical protein	kb8_rep_c41602	1.44661e-07
conserved protein	kb8_s70346	2.22244e-15
conserved unknown protein	kb8_c50401	1.72739e-09
copper chaperone	secondorf-kb8_rep_c19109	5.50238e-15
cpw-wpc family protein	secondorf-kb8_c26642	3.69168e-09
cral trio domain-containing protein	kb8_rep_c23112	8.23021e-23
Creatine kinase B-type, putative	kb8_rep_c2971	2.73791e-08
Creatine kinase, flagellar	kb8_c7768	1.67691e-133
ctl transporter, putative	mf105_s52007	9.48435e-10
Cullin-3, putative	mf105_rep_c5428	1.44973e-09
cyclic nucleotide-binding domain containing protein	kb8_rep_c19242	3.09127e-10
Cycloartenol-C-24-methyltransferase, putative	mf105_rep_c44126	4.89181e-10
cyclophilin-RNA interacting	kb8_rep_c40822	5.75028e-11
cyclopropane fatty acid synthase methyltransferase	kb8_rep_c14103	3.96649e-23
cysteine and histidine-rich protein 1-a-like	DQ144990.1	1.57395e-112
cysteine proteinase	kb8_rep_c6350	4.14477e-117
cysteine proteinase	secondorf-kb8_rep_c6350	1.6077e-118
cysteine repeat modular protein	kb8_c32312	1.22046e-10
cytidylate kinase	kb8_s55554	3.48229e-40
cytochrome b6	kb8_s66214	3.90707e-71
cytochrome b6 f complex subunit iv	kb8_s65843	1.35237e-38
cytochrome b6 f complex subunit iv	secondorf-kb8_s65843	3.12501e-19
cytochrome oxidase biogenesis	kb8_c26136	3.42122e-11
cytochrome oxidase subunit 1	EF036595.2	3.49876e-169
cytochrome oxidase subunit i	AY289709.1	3.5744e-143
cytochrome oxidase subunit partial	EH037670.1	2.14462e-50
cytochrome oxidase subunit partial	FE864466.1	6.04998e-17
cytochrome oxidase subunit partial	secondorf-kb8_s66250	1.3492e-38
cytochrome P450	kb8_c29674	2.6637e-23
cytochrome P450	kb8_rep_c32152	8.76655e-10
cytochrome partial	EF036564.1	0
cytochrome partial	FJ529538.1	1.41791e-169
cytochrome partial	mf105_c50125	1.35764e-28
cytosolic triosephosphate isomerase	kb8_rep_c21	7.30542e-100
cytosolic triosephosphate isomerase	secondorf-kb8_rep_c21	2.88629e-100
d-3-phosphoglycerate dehydrogenase	kb8_s69375	1.57499e-12
d-lactate dehydrogenase	secondorf-kb8_rep_c19407	5.10156e-48
dead box ATP-dependent RNA	kb8_c20561	1.03923e-10
dead deah box helicase domain containing protein	kb8_c32936	8.50118e-12
deah-box RNA DNA	kb8_c48130	8.91881e-21
deoxyribonuclease	mf105_s74085	1.22874e-15
diacylglycerol acyltransferase type 2	kb8_c37896	4.79548e-34
dihydropyridine-sensitive l- skeletal muscle calcium channel alpha-1	kb8_rep_c5907	8.11264e-09
dil and ankyrin domain protein	kb8_c6532	1.56141e-07
dimethylmenaquinone methyltransferase	secondorf-kb8_c33398	4.62007e-27
divalent cation-transport integral membrane protein	kb8_rep_c4960	1.96195e-61
dj-1 family protein	secondorf-kb8_c37543	1.32859e-22
dmt family transporter: UDP-galactose UDP-glucose	kb8_rep_c32089	3.02084e-34
DNA double-strand break repair rad50	kb8_c28572	9.45777e-24
DNA double-strand break repair rad50	kb8_rep_c3474	1.27573e-15
DNA double-strand break repair rad50	kb8_rep_c36159	3.85911e-13
DNA helicase	kb8_c16762	1.77254e-107
DNA helicase	secondorf-kb8_c16762	4.53739e-25
DNA polymerase catalytic subunit	mf105_s67763	9.90875e-10
DNA primase small subunit	kb8_s56544	2.1398e-10
DNA primase small subunit-like	secondorf-kb8_s56544	1.23167e-07
DNA topoisomerase 3-beta-	mf105_rep_c39697	2.59667e-09
DNAj protein homolog 1-like	DQ144980.1	7.2398e-135
DNAj-like sec63	kb8_c27924	9.11871e-14
dolichyl-p-man:man c -pp-dolichyl-alpha- -	kb8_c22677	1.00376e-38
dual specificity catalytic domain containing protein	kb8_c43445	5.46885e-40
dual specificity protein	secondorf-kb8_c28002	2.21444e-29
dual specificity protein phosphatase	secondorf-kb8_rep_c21643	2.85034e-35
Dus1p, putative	kb8_s66435	9.65157e-08
dynein heavy	kb8_rep_c29175	0
dynein heavy chain	kb8_rep_c14536	0
dynein heavy chain	mf105_c26547	3.75172e-46
dynein heavy chain	secondorf-kb8_rep_c14536	3.86267e-154
dynein heavy chain	secondorf-mf105_c26547	6.03957e-37
dynein intermediate chain	kb8_rep_c5650	0
dynein intermediate chain	secondorf-kb8_rep_c5650	0
dynein-1-alpha heavy flagellar inner arm i1	kb8_c15908	2.1807e-173
dynein-1-alpha heavy flagellar inner arm i1	kb8_c20429	0
dynein-1-alpha heavy flagellar inner arm i1	kb8_rep_c14115	6.30534e-144
dynein-1-alpha heavy flagellar inner arm i1	secondorf-kb8_c20429	1.53012e-72
ebna1 binding protein	mf105_s72396	2.20961e-15
ebsc protein	kb8_c44031	1.35028e-13
echinoderm microtubule associated protein like 1	kb8_c21923	4.28943e-72
echinoderm microtubule associated protein like 3, isoform CRA_c	secondorf-kb8_c21923	1e-12
EF hand, putative	kb8_c15627	1e-16
ef-hand-like domain-containing partial	kb8_rep_c3946	1.13012e-38
electron transport	mf105_c21564	5.12158e-12
elongation factor	kb8_s58566	2.02704e-07
elongation factor 2	kb8_rep_c5071	1.1986e-34
elongation factor 2	secondorf-kb8_rep_c5071	9.41213e-35
elongation factor tu GTP binding domain containing 2	kb8_rep_c456	0
endoglucanase 1	kb8_s58930	2.50601e-09
endonuclease exonuclease phosphatase family protein	kb8_rep_c7203	3.81663e-65
endonuclease exonuclease phosphatase family protein	secondorf-kb8_rep_c7203	8.48967e-66
endoplasmic reticulum mannosyl-oligosaccharide -alpha-	mf105_s64805	1.46281e-07
endoplasmic reticulum resident protein 29-like	kb8_rep_c24	4.29015e-39
endoplasmic reticulum resident protein 29-like	secondorf-kb8_rep_c24	2.55994e-42
endoplasmic reticulum retention	kb8_rep_c19557	4.36034e-97
endoribonuclease l-psp	secondorf-kb8_rep_c1075	6.51237e-49
enolase 3	kb8_rep_c863	0
enolase 3	mf105_rep_c33434	2.24589e-103
enolase 3	secondorf-kb8_rep_c863	0
enolase 3	secondorf-mf105_rep_c33434	7.48467e-23
enoyl hydratase isomerase	kb8_c31210	2.48549e-41
enoyl hydratase isomerase	secondorf-kb8_c31210	1.39289e-25
enoyl- hydratase isomerase domain-containing protein	kb8_c50808	9.82497e-21
epidermal retinol dehydrogenase 2	kb8_c43092	1.30089e-12
equilibrative nucleoside	kb8_c33875	1.27666e-10
er lumen protein retaining receptor	kb8_s66510	5.37317e-28
erythrocyte membrane protein	kb8_s47020	2.16656e-22
eta subunit of chaperonin containing t-complex polypeptide 1	mf105_rep_c44197	1.02706e-45
eta subunit of chaperonin containing t-complex polypeptide 1	mf105_s70055	1.18279e-16
eukaryotic initiation factor	kb8_rep_c25047	1.87483e-11
eukaryotic translation initiation factor 3 delta	mf105_s51043	1.07424e-30
eukaryotic translation initiation factor 3 subunit	kb8_rep_c1883	5.85672e-07
Exonuclease, putative	mf105_rep_c15421	1e-22
exosome complex component csl4	kb8_c42173	6.64494e-24
f-box and wd domain	kb8_c17793	1.83998e-41
fad binding domain protein	secondorf-kb8_c34395	1.47076e-11
family protein	secondorf-mf105_rep_c7494	1.62822e-35
FAS apoptotic inhibitory molecule 2	kb8_rep_c15	1.26127e-29
FAS-associated factor 2-b-like	kb8_rep_c33455	1.0453e-07
fatty acid desaturase	kb8_s62939	4.26481e-09
fatty acid desaturase	secondorf-kb8_rep_c2279	2.55266e-52
ferredoxin-like protein fd1	kb8_c17474	5.12834e-41
ferredoxin-like protein fd1	secondorf-kb8_c17474	1.12682e-41
ferrochelatase- chloroplastic-like	NM_128592.2	0
fk506-binding protein	kb8_c22925	2.59133e-26
flagella-associated protein fap196-like protein	kb8_c16433	7.72975e-100
flagellar associated protein	kb8_rep_c1064	5.94291e-10
flagellar associated protein	kb8_rep_c19	5.28123e-43
flagellar associated protein	kb8_s65191	3.89458e-30
flagellar basal body protein	kb8_c32489	9.07987e-08
flagellar calcium-binding protein	kb8_s65620	4.10137e-20
flagellar calcium-binding protein TB-44A	kb8_rep_c4300	4e-13
flagellar outer dynein arm heavy chain gamma	kb8_c4068	0
flap endonuclease-1	kb8_rep_c543	1.25593e-124
flap endonuclease-1	secondorf-kb8_rep_c543	3.92825e-126
flavin-containing monooxygenase family protein / FMO family protein (ISS)	secondorf-kb8_c31650	4e-32
flavin-containing monooxygenase FMO GS-OX5	kb8_c31650	2e-23
fructose- -bisphosphate	kb8_rep_c6577	0
fructose- -bisphosphate	secondorf-kb8_rep_c6577	0
fructose-bisphosphate aldolase	kb8_s67629	7.85655e-11
fructose-bisphosphate class ii	DQ483002.1	0
Fumarylacetoacetase, putative	kb8_c14089	2.79456e-26
g-protein associated signal transduction	kb8_c40112	8.51527e-12
galactose oxidase kelch repeat-containing protein	kb8_c27177	7.42919e-24
genome sequencing contig c295	secondorf-kb8_c5852	2.3345e-12
GF19530	kb8_rep_c5873	3.94973e-08
gig2-like protein	kb8_c13420	1.8021e-30
glucosamine galactosamine-6-phosphate isomerase	kb8_c40510	1.15387e-47
glucose-6-phosphate dehydrogenase-6-phosphogluconolactonase	kb8_rep_c34006	4.8289e-13
glutathione s-transferase	kb8_s52407	2.26542e-20
Glutathione transferase omega-1, putative	mf105_s64533	3.61104e-09
glyceraldehyde-3-phosphate dehydrogenase	AB106689	0
glyceraldehyde-3-phosphate dehydrogenase	AB106705.1	0
glyceraldehyde-3-phosphate dehydrogenase	AY314973.1	0
glyceraldehyde-3-phosphate dehydrogenase	DQ483001.1	5.76248e-170
glyceraldehyde-3-phosphate type i	kb8_s65329	4.2186e-07
glycine-rich RNA-binding	kb8_rep_c57860	1.8883e-10
glycine/D-amino acid oxidases-like	kb8_s67407	5e-20
glycogen phosphorylase	kb8_rep_c53033	3.05249e-81
glycogen phosphorylase	kb8_s59551	6.23753e-35
glycogen phosphorylase	secondorf-kb8_rep_c53033	1.35491e-77
glycolipid anchored surface protein	secondorf-kb8_rep_c3571	1.82393e-38
glycoprotein fp21	mf105_s64858	4.54218e-16
glycoside hydrolase family 13 protein	secondorf-kb8_rep_c16829	1.35035e-70
glycoside hydrolase family 29 protein	kb8_rep_c21111	1.43731e-48
glycoside hydrolase family 7 protein	secondorf-kb8_rep_c83	0
glycosyl UDP-glucuronosyltransferase	kb8_c4513	7.34823e-44
glycosyltransferase-like protein	kb8_c27497	9.29764e-13
Growth-arrest-specific protein, putative	mf105_rep_c1838	8.16111e-13
GTP-binding nuclear protein ran	kb8_rep_c50354	9.87925e-130
GTP-binding protein	kb8_s61217	6.85835e-10
guanyl-nucleotide exchange	kb8_c19941	1.40591e-09
h-orf protein	kb8_c19136	7.11092e-09
h+ lysosomal v0 subunit b	secondorf-kb8_rep_c188	4.18723e-41
hbeta58 vps26 protein	kb8_c15211	2.85633e-140
heat shock	mf105_rep_c36230	7.56711e-85
heat shock	mf105_s62416	2.38818e-09
heat shock protein	DQ144979.1	0
heat shock protein	kb8_rep_c58831	1.04355e-179
heat shock protein 90	DQ144976.1	1.54051e-161
heat shock protein 90	DQ144978.1	0
heat shock protein 90	GH706802.1	1.75469e-37
helicase conserved c-terminal domain containing protein	kb8_rep_c16626	4.53258e-11
helicase, putative	mf105_rep_c15071	3.23084e-09
heme detoxification protein	kb8_c35134	9.46443e-15
hepatocellular carcinoma-associated	kb8_rep_c1895	9.11836e-22
hexose phosphate transport protein	EF138816.1	3.88724e-147
high affinity nitrate transporter	kb8_s53710	6.81915e-27
high mobility group protein	secondorf-mf105_rep_c13015	4.10379e-14
histidyl-tRNA	mf105_c21082	6.52086e-18
histone h3	kb8_c30772	3.64985e-20
histone h3	secondorf-kb8_c30772	9.42111e-20
Hsp70 interacting protein	secondorf-kb8_rep_c2216	2.27962e-23
HSP90 co-chaperone, putative	DQ144983.1	3.21025e-115
hydrogen-transporting ATP synthase	kb8_s58761	1.98698e-24
hydrolase	kb8_rep_c14070	2.82265e-22
hydrolase of the alpha beta superfamily	kb8_rep_c8916	5.01414e-41
hydrolase of the alpha beta superfamily	secondorf-kb8_rep_c8916	1.95273e-16
hydroxyproline-rich glycoprotein family protein	kb8_c47499	1.11587e-11
IgA receptor precursor, putative	kb8_s68724	2.42262e-09
importin-beta n-terminal domain-containing protein	kb8_s57736	1.82717e-22
importin/karyopherin, putative	mf105_s52978	9.4013e-09
inorganic phosphate	kb8_c40509	1.27948e-12
inorganic pyrophosphatase	kb8_s65592	1.58466e-09
integral membrane family expressed	secondorf-kb8_s62052	1.22768e-18
integral membrane protein	kb8_s62052	5.01926e-17
intracellular carbonic anhydrase	kb8_rep_c52800	9.92798e-25
intraflagellar transport protein 172 homolog	kb8_rep_c6780	0
intraflagellar transport protein 52 homolog	kb8_rep_c2937	1.1739e-145
intraflagellar transport protein 52 homolog	secondorf-kb8_rep_c2937	6.25066e-146
inward rectifier potassium channel irk-	mf105_rep_c44013	4.09926e-09
ion transport protein	kb8_rep_c10935	8.35748e-14
janus a	kb8_rep_c30712	1.05155e-17
janus a	secondorf-kb8_rep_c30712	5.49198e-14
jumonji domain containing 5-like	kb8_c8037	5.35056e-29
karyopherin beta, putative	mf105_rep_c5395	1.70035e-10
kelch repeat	kb8_c29252	8.05181e-26
keratin-associated protein 10-	kb8_c24673	6.19672e-52
kielin chordin-like protein	kb8_c7177	1.94271e-16
kinesin heavy	kb8_c34635	1.99525e-26
kinesin motor domain containing protein	kb8_c36595	1.12505e-25
knob-associated histidine-rich	kb8_rep_c16400	1.05572e-15
krp3, putative	mf105_c24400	7.6383e-08
l-ascorbate peroxidase	HM156698.1	0
l-asparaginase i	kb8_s61347	2.56682e-18
large multi-functional protein	secondorf-kb8_rep_c13406	2.18255e-11
lccl domain-containing protein	secondorf-mf105_rep_c4138	1.43933e-21
leucine rich repeat protein	EH037161.1	3.274e-29
light-harvesting partial	kb8_s67508	1.08636e-69
light-harvesting protein	kb8_s56575	5.23427e-07
lipid a export ATP-binding permease protein	mf105_s56757	1.05261e-13
lipopolysaccharide-induced transcription factor regulating tumor necrosis factor	kb8_c9208	4.22014e-55
lipoprotein	secondorf-kb8_rep_c21940	1.55099e-34
liver stage	kb8_c22518	2.12809e-07
low-density lipoprotein	kb8_rep_c1673	1.85658e-44
lupus la	kb8_c50355	3.05702e-12
lysine-ketoglutarate reductase saccharopine dehydrogenase bifunctional enzyme	secondorf-kb8_rep_c13018	4.4185e-104
major basic nuclear protein	kb8_s68966	1.77366e-08
major facilitator superfamily	secondorf-kb8_c26688	2.49266e-44
major facilitator superfamily mfs_1	kb8_c17240	3.50914e-21
malonyl- :acp transacylase	kb8_c42100	2.24906e-07
mandelonitrile lyase	kb8_rep_c1690	2.90066e-28
mannose-p-dolichol utilization defect 1	mf105_rep_c8398	6.47366e-19
MAP kinase-interacting serine threonine-protein	kb8_c45144	8.23676e-26
mature-parasite-infected erythrocyte surface	kb8_rep_c713	3.3458e-48
meiotic recombination protein	mf105_c20052	8.56067e-45
membrane associated	mf105_rep_c1364	1.71504e-27
membrane associated ring	kb8_c16274	1.71737e-17
membrane protein	kb8_c15578	1.0616e-25
membrane protein	kb8_rep_c1574	5.05928e-158
membrane skeletal protein	kb8_rep_c3491	2.86372e-24
meprin a subunit alpha	kb8_rep_c11407	1.12734e-25
merozoite surface protein	kb8_c34654	1.75718e-09
metal ion transporter family	kb8_c5969	1.25356e-14
methionine s-adenosyl transferase	secondorf-kb8_s64449	1.48296e-32
methyltransferase type 11	kb8_c39565	5.0355e-19
mfs transporter	secondorf-kb8_rep_c25361	6.72641e-18
microtubule associated protein	mf105_c23878	1.51831e-11
Mitochondrial inner membrane translocase, putative	mf105_c26683	1e-08
mitochondrial malate dehydrogenase -like protein 3	kb8_s57123	3.18788e-21
mitochondrial phosphate carrier protein	DQ482997.1	2.88207e-143
mitochondrial pyruvate dehydrogenase kinase	kb8_rep_c3118	2.48627e-55
mitochondrial pyruvate dehydrogenase kinase	secondorf-kb8_rep_c3118	1.1654e-55
mitochondrial ribosomal protein	kb8_rep_c19837	8.59512e-24
mono- and diacylglycerol lipase	mf105_rep_c26009	1.61791e-09
mono- or diacylglycerol acyltransferase	kb8_rep_c2386	5.68288e-79
mono- or diacylglycerol acyltransferase	kb8_s67414	3.9574e-07
mRNA capping enzyme	kb8_c37480	2.79676e-13
mucolipin, putative	mf105_rep_c8617	1.58891e-17
multidomain extracellular protein with a signal peptide and the following architecture: lh2+lccl+2xsr+lccl+pentraxin+2xlccl	kb8_c41010	1.1411e-07
multidrug oligosaccharidyl-lipid polysaccharide flippase superfamily	kb8_c36609	9.70895e-49
multidrug resistance	kb8_c50063	2.11504e-08
multidrug resistance	mf105_c33199	4.50135e-18
multitransmembrane protein	secondorf-kb8_rep_c15034	6.53054e-10
myeloid leukemia	secondorf-kb8_rep_c6345	6.2701e-16
MYND finger domain protein (ISS)	secondorf-kb8_s54914	3e-12
MYND finger domain protein, putative	kb8_s54914	1e-15
myosin a	kb8_rep_c36036	6.49584e-30
myosin heavy	kb8_s67143	5.59828e-09
n-ethylmaleimide-sensitive factor	kb8_rep_c4266	0
nac domain-containing protein 21 22	AF198054	0
nad dependent epimerase dehydratase	secondorf-kb8_rep_c2662	1.39431e-49
nad-dependent deacetylase	mf105_s55421	1.30104e-29
nad-dependent epimerase dehydratase	mf105_s53375	1.63556e-28
NAD(P)-dependent steroid dehydrogenase protein, putative	secondorf-kb8_rep_c13518	1e-89
NAD(P)-dependent steroid dehydrogenase-like protein	kb8_rep_c13518	4.28436e-144
NADH-dependent flavin oxidoreductase	kb8_c31894	1.02531e-31
NADH:flavin oxidoreductase	kb8_c44116	9.15497e-22
nas-15 protein	kb8_c13385	4.93928e-13
NBD-like protein	kb8_rep_c1328	4.37948e-13
NEDD8 precursor, putative	kb8_rep_c4836	1.48995e-12
neurofilament triplet l	kb8_s64106	8.43007e-48
neuronal acetylcholine receptor subunit alpha-6-like	kb8_s66100	2.0382e-08
neurotransmitter-gated ion-channel ligand-binding protein	kb8_rep_c14535	1.56559e-13
neverland	secondorf-kb8_rep_c5211	1.91316e-58
nf-kappa-b inhibitor	mf105_c36839	4.34641e-11
nitrate reductase	DQ482994.1	1.16974e-72
nitrogen assimilation regulatory protein	secondorf-kb8_c18434	1.5833e-19
nonsense-mediated mRNA decay	kb8_rep_c38142	2.64985e-22
nonsense-mediated mRNA decay	secondorf-kb8_c7280	5.89342e-24
normocyte binding protein	mf105_c33922	5.66815e-09
nuclear protein set	kb8_rep_c6704	3.75802e-12
nuclear segregation protein	kb8_s64977	1.29767e-10
nuclear transport factor 2 -like protein	kb8_c43938	4.9859e-09
nudix (nucleoside diphosphate linked moiety x)-type motif 1	secondorf-kb8_c31203	3.15381e-11
OSJNBa0084K01.4 protein	kb8_c40784	2e-08
p-loop containing nucleoside triphospahte	mf105_rep_c27637	2.11797e-09
p-type ATPase	kb8_c48669	2.70959e-21
p-type ATPase	secondorf-kb8_c48669	3.8646e-15
p-type ATPase	secondorf-mf105_c13579	4.25346e-30
p-type ATPase (p-ATPase) superfamily	kb8_c38419	4.58621e-61
p700 apoprotein subunit ia	secondorf-kb8_rep_c38430	3.56995e-70
Palmitoyltransferase SWF1, putative	mf105_rep_c32637	1.18009e-14
papain family cysteine protease containing protein	kb8_rep_c8475	1.78766e-72
papain family cysteine protease containing protein	kb8_s62643	9.37615e-16
papain family cysteine protease containing protein	secondorf-kb8_rep_c8475	3.24572e-21
papain family cysteine protease containing protein	secondorf-mf105_rep_c23083	1.54968e-14
paramyosin, putative	kb8_rep_c49395	1.54091e-15
ubiquitin family protein	U03704.1	2.3098e-46
partner of ralbp-1, putative	mf105_c24096	3.059e-11
pb-reticulocyte binding	kb8_c39108	5.91131e-46
pbs lyase heat domain protein repeat-containing protein	secondorf-kb8_c24542	1.02874e-12
pentatricopeptide repeat-containing	mf105_c32504	2.97478e-17
peptidase c13 family protein	kb8_rep_c34183	1.93663e-54
peptide-n -(n-acetyl-beta-glucosaminyl)asparagine amidase	kb8_c40886	5.03815e-51
peptidyl-prolyl isomerase	kb8_s68602	8.01319e-13
peridinin chlorophyll-a binding protein apoprotein precursor	AY149139	1.0549e-164
periplasmic binding protein	kb8_rep_c3986	1.14395e-51
periplasmic component of amino acid ABC-type transporter signal transduction system	kb8_c24428	3.07823e-48
peroxiredoxin family protein	secondorf-kb8_c16839	1e-14
peroxisome assembly factor-	kb8_c28896	3.61755e-07
Pfemp3-like protein, putative	kb8_s71165	3e-06
phosphatidylinositol 3- and 4-kinase family protein	secondorf-kb8_rep_c3300	4.43739e-58
phosphatidylinositol 4-kinase	kb8_rep_c28504	2.90805e-16
phosphoenolpyruvate carboxylase kinase	kb8_c22670	3.73315e-21
phosphoenolpyruvate phosphomutase	kb8_rep_c2880	2.42087e-107
phosphoenolpyruvate phosphomutase	secondorf-kb8_rep_c2880	1.74333e-108
phosphogluconate dehydrogenase	kb8_s64246	3.51299e-39
phosphogluconate dehydrogenase	secondorf-kb8_s64246	7.75412e-28
phosphoglycerate bisphosphoglycerate mutase family protein	secondorf-mf105_rep_c9962	2.8881e-11
phosphoglycerate mutase family protein	kb8_rep_c7527	1.27985e-30
phosphoglycolate phosphatase	EU924267.1	0
phospholipase a-2-activating	mf105_s59027	5.63829e-09
phospholipid transporter	kb8_s55691	4.04729e-31
phosphoribosylformimino-5-aminoimidazole carboxamide ribonucleotide isomerase	secondorf-kb8_rep_c9582	8e-107
phosphoserine aminotransferase	EH037087.1	1.15363e-118
phosphoserine phosphatase	secondorf-kb8_rep_c17020	7.1902e-28
phosphoserine phosphatase homoserine phosphotransferase bifunctional protein	kb8_rep_c17020	1.85515e-38
photosystem i p700 apoprotein a2	kb8_rep_c5	0
photosystem i p700 chlorophyll a apoprotein a1	kb8_rep_c38430	6.47037e-103
photosystem i subunit iii	HM156699.1	8.43616e-136
photosystem ii 47 kDa protein	kb8_rep_c6	0
photosystem ii cp43 chlorophyll apoprotein	kb8_s59814	3.24239e-07
photosystem ii protein d1	AB086874.1	4.52784e-173
photosystem ii protein d1	AB456560.1	0
photosystem ii protein d1	AJ884899.1	0
photosystem ii protein d1	mf105_rep_c5000	1.83051e-123
photosystem ii protein d1	mf105_s64521	2.40231e-64
photosystem ii protein d1	secondorf-mf105_s64521	5.56358e-48
photosystem ii protein d2	AB456561.1	0
phytoene dehydrogenase and related protein	kb8_c40256	5.56309e-24
pinus taeda anonymous locus 0_8694_01 genomic sequence	secondorf-kb8_rep_c15684	9.83192e-12
pinus taeda anonymous locus 2_9960_01 genomic sequence	mf105_s62130	8.04595e-14
pirin domain protein	EH037858.1	1.28959e-56
plasma-membrane proton-efflux p-type ATPase	FJ807389.1	0
plastid protein nap50	kb8_rep_c17802	1.90133e-105
plastid protein nap50	secondorf-kb8_rep_c17802	9.2109e-107
plastid terminal oxidase	kb8_rep_c23897	6.18985e-79
Plexin, putative	kb8_c28874	5e-20
polcalcin nic	kb8_c36017	1.68498e-08
poly polymerase	kb8_s62267	3.58475e-10
polypeptide n-	kb8_c22374	6.10528e-21
potassium channel tetramerisation domain containing	mf105_rep_c3007	1.07451e-09
potassium channel, putative	kb8_rep_c1884	8.89946e-18
PPPDE peptidase, putative	kb8_s68726	2e-12
ppr repeat-containing protein	kb8_c34545	1.87029e-14
ppr repeat-containing protein	mf105_c32819	3.68825e-15
ppr repeat-containing protein	secondorf-mf105_c32819	8.43477e-14
predicted protein	kb8_c50549	4.74132e-07
prefoldin subunit 1	kb8_c5078	6.9293e-08
prefoldin subunit 1	secondorf-kb8_c5078	2.68765e-08
pregnancy-associated glycoprotein 2	mf105_s58671	4.02505e-13
probable dol-p-man:man c -pp-dol alpha- -mannosyltransferase-like	secondorf-kb8_c22677	2.18214e-25
probable high co2 inducible periplasmic protein	kb8_rep_c51422	2.46291e-35
probable lipase esterase	secondorf-kb8_rep_c4022	3.35698e-15
probable nad h-dependent d-xylose reductase xyl1	secondorf-kb8_rep_c23	1.1224e-14
probable u3 small nucleolar RNA-associated protein 11-like	kb8_s56332	7.16407e-10
profilin	kb8_c28150	3.34054e-50
profilin	secondorf-kb8_c28150	2.47724e-50
programmed cell	kb8_c22785	8.73488e-18
proliferating cell nuclear antigen	DQ647776.1	5.00075e-155
proliferating cell nuclear antigen	EF133956.1	2.22021e-147
prolyl 4-hydroxylase alpha	kb8_c45634	3.49927e-19
prolyl-tRNA synthetase	mf105_rep_c9319	0
prostaglandin g h synthase 2 precursor	AY480052	0
protease m1 zinc	mf105_rep_c14926	1.17633e-21
protein bem46, putative	kb8_s69097	1e-07
protein cyp-13a11	EH036607.1	7.44483e-11
protein disulfide	mf105_s74667	2.22036e-23
protein fucoxanthin chlorophyll a c protein	FN646425.1	1.21487e-138
protein fucoxanthin chlorophyll a c protein	kb8_s52186	1.38897e-37
protein kinase domain containing protein	kb8_rep_c39527	1.72956e-44
protein mitochondrial precursor	kb8_s68370	8.88535e-16
protein phosphatase	kb8_c22098	1.59178e-16
protein phosphatase	kb8_c9778	9.66968e-13
protein phosphatase	kb8_rep_c48775	1.39833e-11
protein phosphatase-	kb8_rep_c3750	7.24884e-12
protein serine threonine phosphatase alpha	secondorf-kb8_c27177	1.42296e-07
protein transport protein	mf105_c44603	2.47203e-10
protein wht-8	kb8_rep_c49027	4.56007e-09
protein with a conserved N-terminal region	kb8_s67416	3e-16
proteolysis and peptidolysis-related protein	secondorf-kb8_s59350	1.70048e-07
protocadherin fat 4	kb8_c36446	3.95814e-07
pseudouridine family	kb8_c28413	6.52222e-13
pseudouridylate synthase, putative	kb8_rep_c19294	4.58754e-10
pullulanase	secondorf-kb8_c43292	1.49472e-10
pumilio, putative	kb8_s67844	5.46879e-07
purine permease	secondorf-kb8_c19768	2.52362e-24
puromycin-sensitive	kb8_s71535	1.32969e-09
px domain containing protein	kb8_rep_c34137	1.96789e-17
px domain-containing protein	secondorf-kb8_rep_c34639	3.9835e-20
pyridoxal phosphate phosphatase-like	secondorf-kb8_c7970	7.96115e-12
pyridoxamine 5 -phosphate oxidase- fmn binding protein	secondorf-kb8_rep_c6599	5.16043e-19
pyrrolo-quinoline quinone	kb8_c22023	1.39492e-55
pyruvate dehydrogenase, putative	kb8_s71361	2.29089e-18
radial spoke head protein 3 homolog	kb8_rep_c12051	1.75565e-66
radial spoke protein 7	kb8_c3868	5.36556e-60
rapid response to glucose	mf105_rep_c8547	3.29958e-15
ras small GTPases ric1	mf105_c31860	1.25165e-09
rat1p	kb8_c50020	1.88446e-08
regulator of chromosome	kb8_s68577	3.93325e-07
regulator of chromosome condensation domain containing protein	kb8_c23046	1.10173e-07
replication factor c	kb8_s53503	2.38164e-10
replication protein a 70kDa	kb8_c47027	3.24419e-08
retinal pigment epithelial membrane protein	kb8_c42022	8.82142e-12
retinal pigment epithelial membrane protein	kb8_c48053	7.4297e-19
retinol dehydrogenase	secondorf-kb8_rep_c20368	3.96947e-46
retinol dehydrogenase 12	kb8_rep_c20368	7.41935e-47
rho-associated protein	mf105_c18963	4.89404e-25
ribonuclease inhibitor-like protein	kb8_rep_c4697	3.56549e-70
ribonuclease p protein subunit p25	kb8_rep_c407	7.1605e-39
ribonucleoside-diphosphate large	kb8_rep_c894	0
ribonucleoside-diphosphate large	secondorf-kb8_rep_c894	0
ribosomal large subunit pseudouridine synthase d	kb8_c41413	4.21114e-35
ribosomal phosphoprotein	mf105_s64240	2.07938e-22
ribosomal phosphoprotein p0	secondorf-kb8_s67086	5.47231e-23
ribosomal protein	kb8_c9576	5.43928e-52
ribosomal protein	secondorf-kb8_c9576	6.159e-53
ribosomal protein l10	kb8_rep_c1076	1.92214e-102
ribosomal protein l10	secondorf-kb8_rep_c1076	8.94544e-103
ribosomal protein l10	secondorf-kb8_rep_c4472	3.06574e-18
ribosomal protein l35	mf105_c23400	2.20276e-08
ribosomal RNA small subunit methyltransferase g	EH037376.1	1.49397e-10
ribosome biogenesis protein nsa2 homolog	DQ482986.1	1.13518e-129
ribulose-1,5-bisphosphate carboxylase oxygenase form ii	AF298221.1	0
ribulose-1,5-bisphosphate carboxylase oxygenase form ii	AF299359	1.64967e-86
ribulose-1,5-bisphosphate carboxylase oxygenase form partial	AY996050.1	1.17784e-179
ribulose-1,5-bisphosphate carboxylase oxygenase form partial	U43532.1	0
ring finger	kb8_rep_c23814	4.25883e-18
ring u-box domain-containing protein	kb8_rep_c5013	1.04254e-08
RNA binding domain-containing protein	kb8_s52668	1.27096e-09
RNA-binding protein	kb8_rep_c2020	9.90499e-09
RNA-binding protein mei2	kb8_c30660	2.27416e-09
RNA-binding protein nova-	kb8_s55667	1.2412e-07
RNA-binding protein with multiple splicing	kb8_rep_c16273	9.1834e-12
root cap 1	AF168390	0
rothmund-thomson syndrome DNA helicase	mf105_rep_c25777	1.09492e-08
rubredoxin-nad(+) reductase	mf105_s54586	1.15652e-12
s-adenosyl-l-homocysteine hydrolase	kb8_rep_c28586	0
s-adenosyl-l-homocysteine hydrolase	secondorf-kb8_rep_c55899	9.68101e-74
s-adenosylhomocysteine deaminase	kb8_c24784	0
s1 p1 nuclease	kb8_s60909	6.43648e-13
s1 p1 nuclease	secondorf-kb8_s60909	2.22616e-12
sam-dependent methyltransferase	kb8_rep_c3671	2.27321e-56
scramblase family protein	kb8_rep_c46060	2.11247e-09
secretory protein	mf105_s55227	1.08952e-29
[truncated: 248 more rows]
