# Supplementary material for: Gene Expression of Corals in Response to Macroalgal Competitors
Source: PLoS One. 2014 Dec 12;9(12):e114525. doi: 10.1371/journal.pone.0114525 (PMC4264762; doi:10.1371/journal.pone.0114525)
Supplement: S2 Table — Significant fold changes of Acropora millepora and Montipora digitata coral (A) and Symbiodinium (B) genes significantly (P = 0.01) altered by macroalgae after 6 h or 48 h of contact. Positive values indicate up-regulation of expression relative to controls, while negative values indicate down-regulated genes. A = Amphiroa crassa, C = Chlorodesmis fastigiata, G = Galaxaura filamentosa and T = Turbinaria conoides. (XLS) [file pone.0114525.s002.xls]

## Sheet: Supp Table 2
		Acropora millepora								Montipora digitata
		6h				48h				6h				48h
A. Coral Genes		A	C	G	T	A	C	G	T	A	C	G	T	A	C	G	T
1-phosphatidylinositol 3-phosphate 5-kinase	EZ001511									3.80747	6.2173	3.70562	3.15912	3.54315			2.31624
1-phosphatidylinositol- -bisphosphate phosphodiesterase beta-4	EZ006517.1										3.10466		3.72392		1.61823
1-phosphatidylinositol- -bisphosphate phosphodiesterase delta-3	EZ003753.1										3.04486		2.65754
26S protease regulatory subunit 7	EZ028449.1									4.62504	4.56246	3.71516	4.13268
26S protease regulatory subunit 8	EZ016620.1										3.5658
26S proteasome non-ATPase regulatory subunit 6	GT564710								1.96439
3-dehydroquinate synthase	XM_001619736.1					-3.58588	-5.78538
4-trimethylaminobutyraldehyde dehydrogenase-like	EZ006726.1													2.19371
6-4 photolyase	EZ006386.1		-2.33051
78 kda glucose-regulated protein precursor	AY226079.1	3.02588	2.34224			2.90376					2.19411
78 kda glucose-regulated protein precursor	EZ011869.1										4.67854
a chain human tankyrase 2 - catalytic parp domain in complex with an inhibitor	EZ013143.1										3.39964	3.06983
a chain orally active 2-amino thienopyrimidine inhibitors of the hsp90 chaperone	DR988374.1		-14.8692
abhydrolase domain containing 2	XM_001626204.1	4.55156			3.68796	-3.12925
acetylserotonin o-methyltransferase-like	EZ011102.1										-4.29176
actin-related protein 2	EZ030035.1										3.81079
activated CDC42 kinase 1	EZ034474									3.54592	2.82907	2.5075
activating signal cointegrator 1 complex subunit 3-like	EZ001011										3.67083	2.03842	3.60831
activin-like protein	DQ517928.1	2.76596				4.05313
adam 17-like protease-like	GT564665						4.711
adenosylhomocysteinase 3 isoform 2	EZ008507.1										4.3094		3.00031
adenylate cyclase type 9	EZ002477.1										4.46447
adenylate kinase 1	EZ020405.1								-3.59336		3.50253
adenylate kinase 7	EZ012307										3.91056		3.38903
adenylate kinase isoenzyme 6-like	EZ014234.1	-1.44363
ADP-ribosylation factor 6	EZ031372.1										3.4227		3.09063
AFG3-like protein 2	GT564645	3.19808
AKT-interacting protein	EZ045886									4.0401	5.25716	4.72617	5.81219				2.14214
alanyl-trna synthetase	EZ002349.1										3.33049
alpha enolase	EZ020996.1									3.1371	3.40642
alpha tubulin	EZ000753.1									4.77324	4.3121	3.51688
alpha-1,3-mannosyl-glycoprotein 4-beta-N-acetylglucosaminyltransferase	EZ013946.1										-1.27984
ankyrin and armadillo repeat-containing	XM_001635590.1		2.84715
ankyrin repeat domain-containing protein 39	EZ042767.1									3.93153	4.45534	3.6711	3.02582
annexin a3	XM_001636063.1	3.58364
annexin a7	XM_001620494.1	-3.7701
annexin a7	XM_001636064.1							4.82043						1.83635
annexin a7-like	XM_001624093.1	5.66009					2.96116
AP-1 complex subunit beta-1 isoform 1	XM_001628148.1	-6.04335
AP-1 complex subunit gamma-1	EZ024648.1												-1.45577
ap-2 complex subunit sigma-like	EZ031395.1									2.57981	3.42956	2.38979
apoptosis inhibitor 5	EZ007427									4.80541	4.22398	5.08021	4.24713
apoptosis-inducing factor 3-like	EZ012331									1.6042	2.46084	3.90234	-2.53721		1.54938
apoptosis-inducing factor mitochondrial-like	XM_001641663			7.43858
aquaporin 7	XM_001637041.1		5.40103
armadillo repeat-containing protein 4	XM_001635899.1		5.45141
armadillo repeat-containing protein 8	XM_001637855.1	2.63632		2.35304			5.53377
asparagine synthetase	XM_001635769.1				2.84391
aspartate beta-hydroxylase domain-containing protein 2	XM_001627862.1		1.921			2.55013
aspartate-beta-hydroxylase	EZ010905.1														3.25708
aspartyl asparaginyl beta-hydroxylase	XM_001625822.1	-2.3535
ATP synthase mitochondrial F1 complex assembly factor 1	EZ010671									3.14996
ATP-binding cassette sub-family f member 1	EZ003816.1						-3.02737			2.9626				3.27	2.35031
atp-dependent rna helicase ddx3x isoform 1	AY730695											2.5565
atp-dependent rna helicase dhx8	EZ000848.1										-1.05226
b chain reactivity modulation of human branched-chain alpha- ketoacid dehydrogenase by an internal molecular switch	EZ010006.1													-2.24416	2.71793
bactericidal permeability-increasing protein	EZ023738.1										3.22773	3.05508
baculoviral iap repeat-containing 4	XM_001622431.1			2.41215
baculoviral iap repeat-containing 5	XM_001624696.1						2.86621
bcl-2	DQ211980	3.96927	6.85173			4.84523	5.43431
bcl-2 homologous antagonist killer-like	EZ037140.1										-1.37912
bcl-2-like 4	EZ004015									4.42803	4.57117
bcl-2-like 4	GT564724						-2.09424
beta tubulin	U60604			-3.80268	-3.87763
beta-hexosaminidase subunit beta	XM_001641858					3.14547	2.11573							2.52179
blocked early in transport 1 homolog	XM_001630470.1						-7.40516
bone morphogenetic protein 2	AY363391.1	5.25668				3.39735	3.7361			-2.27978
bone morphogenetic protein receptor type-1a	EZ027268.1														2.42736
bone morphogenetic protein type 1b	XM_001634246.1										3.97315
brain-specific angiogenesis inhibitor 1 precursor	XM_001637896	4.61751										-3.55761
bridging integrator	EZ015440.1									-2.70837				1.83317	1.67084
c-Jun NH2-terminal kinase	EZ006367										2.10015		2.57832
c-Jun NH2-terminal kinase	EZ006368.1												2.9534
c-myc-binding protein	EZ012408.1										5.22808	2.63702
cadherin egf lag seven-pass g-type receptor 2	XM_001640250					2.45749
calcineurin subunit b type 1-like	EZ031440.1										-1.44089
calcium calmodulin-dependent protein kinase type iv	DQ309544												5.03778			-3.60114
calcium calmodulin-dependent serine protein kinase (maguk family)	XM_001631377.1						5.41846
calmodulin	AB063181										-1.56327
calmodulin	EZ031544.1										4.0681
calmodulin	GT564649					4.24056	3.59752
calmodulin variant 1	EZ025442									2.94406						2.90932
calreticulin	GT564719	2.22616
carbamoyl-phosphate synthase	EZ023986.1											-4.89792
carbohydrate kinase domain-containing protein-like	EZ045228												-1.87374		-2.06571
carbonic anhydrase	DQ357230.1		-5.68094	-4.19879
casein kinase 1 gamma	EZ013255									2.55338
casein kinase alpha 1	EZ031517.1										3.01004		2.65544	1.48812
casein kinase ii subunit beta	EZ025549.1										1.74724
CASP2 and RIPK1 domain containing adaptor with death, gene 2	XM_001618521.1	2.54723
caspase 3	XM_001623905.1						4.43551
caspase apoptosis-related cysteine peptidase	XM_001633845.1	5.9063
caspase recruitment domain-containing protein 14	XM_001627074.1	2.28202
catalase	AY580245	-6.65361						-8.13396
catechol-o-methyltransferase domain-containing protein 1	EZ006410.1												2.83813
catenin delta-2-like	XM_001641856.1									-3.46172
catenin, beta like 1	EZ011842.1										3.45791			1.93973	-1.87582
cathepsin d	GT564678	3.37844
cathepsin l-like cysteine proteinase	GT564646							-1.23336
cathepsin Y	GT564654			-1.81111					-4.54277
cation-independent mannose-6-phosphate receptor precursor	XM_001638667.1									-2.98691
cdc2-related kinase	EZ041890										-1.91827
cdgsh iron-sulfur domain-containing protein 2-like	DR987599	3.99967
CDK5 regulatory subunit associated protein 1-like 1	EZ004026.1										3.55279
cell death activator cide-b	XM_001625459.1										4.75944
cell division protein kinase 6-like	EZ007917											2.41763
cephalosporin hydroxylase	EZ010458.1										5.95575	3.70656	3.92131
cg3560	EZ005407							9.10048
checkpoint protein hus1	XM_001641555.1						-2.98069								-3.14961
chitobiosyldiphosphodolichol beta-mannosyltransferase	XM_001623038.1		2.39099
citron Rho-interacting kinase	EZ028949.1										2.04179
claudin 19	GT564702		2.02922
complement component c3 precursor	AB450039	-5.13108
complement component c3 precursor	EF090257										4.32171
copper-transporting ATPase 2	EZ008003										3.72442
cre-ncs-3 protein	EZ045662									3.3097	4.71486
creatine kinase	AB264548	-5.96431				-2.01889								2.05306
crooked neck-like protein 1-like	EZ031456.1												2.74596
cullin-5	EZ004085.1										4.6268
cullin-associated nedd8-dissociated protein 1-like	EZ000789.1										-0.886551
cyclin-dependent kinase-like 2-like	EZ045110										-1.26612
cyclin-dependent kinase-like 5	EZ002218.1									2.85305	3.45538
cyclin-g-associated kinase-like	EZ006392.1										-1.33643
cytochrome c oxidase assembly protein cox15 homolog	EZ010349																-4.3022
cytochrome family subfamily polypeptide 1	XM_001640204.1					2.61728
cytochrome P450 17alpha-hydroxylase/17, 20-lyase	XM_001635327.1						4.13655							2.2878
cytochrome P450 3a24-like	XM_001628036.1									-3.16419	3.48039		3.5681
cytochrome P450 4v2-like	XM_001623826.1						-6.04533
cytoplasmic actin	AB094431	3.50431
cytoplasmic FMR1-interacting protein 2	EZ009841.1		-1.92811
cytosolic non-specific dipeptidase	EZ007236.1										2.17227				1.53773
dbh-like monooxygenase protein 1	EZ003048.1										3.80242
dead box protein 80	EZ007472.1									3.72348	4.96633		3.93904
death-associated protein 1	EZ029546												4.46791
death-associated protein kinase 3	EZ017675														-2.93214
death-inducer obliterator 1	EZ012551									3.48361
dihydrolipoamide dehydrogenase	XM_001641672						5.55908
dihydropteridine reductase	DR988384		-5.23233
DNA fragmentation factor subunit beta	XM_001641851.1	3.11757	3.58465			4.12753				3.76815	3.5497
DNA mismatch repair protein mlh1-like	EZ001336										3.60241
DNA mismatch repair protein mlh3	EZ001433									-2.16159	-2.26366		-2.2054
DNA mismatch repair protein msh2	EZ047384										2.44753
DNA mismatch repair protein msh6-like	EZ002481										3.13993		3.19453		2.7831
DNA polymerase beta	EZ020935.1										2.95338
DNA polymerase delta catalytic subunit	EZ006156.1										-1.56819
DNA polymerase subunit gamma-1-like	EZ030160									3.9848	3.45571
DNA repair protein rad52 homolog	EZ028181.1										3.84138
DNA replication licensing factor mcm2	EZ003110.1										-1.42537
DNA replication licensing factor mcm2	EZ009404.1											-2.8018				2.28988
DNA-directed rna polymerase i subunit rpa1	EZ002054.1										3.45336	3.12609
DNA-directed rna polymerase iii subunit rpc1	EZ002115.1									3.10101	3.40931	2.71968	3.91451
dolichyl-diphosphooligosaccharide--protein glycosyltransferase subunit stt3a	EZ028558.1										-3.02858	-3.92477
domain snf2 family	XM_001640129		3.65047
dual specificity mitogen-activated protein kinase kinase 7	EZ007051.1									2.24301		2.60689
dual specificity tyrosine-phosphorylation-regulated kinase 2-like	EZ046798										6.17198
dynein assembly factor axonemal	XM_001624968											1.57685
dynein heavy chain axonemal	EZ003946.1					2.933
E3 SUMO-protein ligase 2	XM_001629956.1	3.10173				3.2121
e3 ubiquitin-protein ligase ring2	EZ012411.1										3.76888	2.7795				-1.60745
elongation factor-1 alpha	FJ966703.1	-4.17838
Enox1 protein	EZ010838.1										3.65095	2.87911
er lumen protein retaining receptor 2	EZ026442.1										-1.32071
estrogen-related receptor gamma	AF323681										-1.30496
eukaryotic translation initiation factor 2-alpha kinase 3	EZ013576										3.87522
eukaryotic translation initiation factor 3 subunit a	XM_001627965.1									-3.0123
eukaryotic translation termination factor 1	EZ031388.1									2.37673	2.7935
Evolutionarily conserved signaling intermediate in Toll pathway	EZ004915									-1.8796
exonuclease 1	XM_001623627	3.29202						4.89972
extended synaptotagmin-2	EZ045462.1									3.58535	3.29246		3.19936
f-box wd repeat-containing protein 7	EZ004732.1											2.34364
fas-associated factor 2	EZ012217									-4.61978
fat tumor suppressor homolog 1	DR987660		2.75415
fatty acid 2-hydroxylase	EZ042123.1										-2.26623	3.19901
fibronectin type 3 and ankyrin repeat domains protein 1	XM_001641317										-4.31935
focal adhesion kinase 1	EZ011913									-2.15236
forkhead box protein l1	DQ173687			2.64093
forkhead domain-containing	EZ048513		-6.71517
frataxin	XM_001628207.1		-4.46322
G-protein-signaling modulator 2	EZ006316.1									2.7727		3.49847
gamma-aminobutyric acid b 2	XM_001641064.1	-4.69875	-8.30362	-6.21573	-5.21015
gamma-butyrobetaine dioxygenase	XM_001632417.1	3.26913
gata-binding protein 3	EZ024820.1														2.92403
GDP-mannose 4,6 dehydratase	EZ011235.1										4.48879
Gelsolin (GSN) Calcium-regulated, actin-severing protein	DR988150			-5.56833
gli pathogenesis-related 2	XM_001641518	-2.50321
glucosamine phosphate isomerase	EZ004307.1										2.98906		3.19095
glucosamine--fructose-6-phosphate aminotransferase	EZ001552.1										-1.27883
glutamate synthase	XM_001630724.1		4.36217			2.81617		3.19056
glutaminase 2	EZ004088.1			2.64274
glutaminase kidney mitochondrial-like	EZ005382.1										3.00265
glutathione peroxidase	AY836663						6.48473
glycine receptor alpha 4 subunit-like protein	EZ005736.1	-6.33656	4.08301	4.22311				-5.02373	-4.11222
glycoprotein hormone g-protein coupled receptor	EZ002415	-4.4511
glycosyltransferase 1 domain-containing protein 1	XM_001631281.1									-6.21913	-5.89993	-5.85555	-7.07611
golgi reassembly stacking protein 55kda	EZ013216.1												2.78047
golgi SNAP receptor complex member 1	XM_001624005.1						-4.03584
GRAM domain-containing protein 1b-like	EZ006951.1	-5.39763
gremlin cysteine knot homolog (xenopus laevis)	DQ471326						4.2602
growth hormone-inducible transmembrane protein	XM_001624654						2.56424
GTPase-activating Rap Ran-gap domain-like protein 3	XM_001628515.1									-3.90772	-4.24011
guanidinoacetate N-methyltransferase	EZ007198.1									4.29527	3.69789
heat shock factor-binding protein 1	GT564721									3.54048	3.83897
heat shock protein 108	GT564680						7.47774
heat shock protein 60	AY500892						3.33677
heat shock protein 70	AF152004	3.09016
heat shock protein 8	AB201749		2.15209
heat shock protein 90	AY226088.1	-3.57163								3.93934
heat shock protein 90	Y17848				-2.57891							3.44492
histone h2b	EF363328.1											3.44152
histone-like	L11067.1										4.26535
hsp70-binding protein 1	XM_001628884.1		-3.25217											2.66407		3.54154
hydroxyindole O-methyltransferase	XM_001639408.1	-5.14546				-3.03118
hypoxia-inducible factor prolyl 4-hydroxylase, isoform CRA_f	EZ003545.1	4.24592					-2.13931
importin subunit alpha-7	XM_001630350.1							3.4044
inducible nitric oxide synthase	AY036119		3.33579	3.39824
inosine-5-monophosphate dehydrogenase 2	EZ022309.1										3.02686	4.17823
inositol hexakisphosphate kinase 3	EZ012337									-4.10455					1.91498
insulin gene enhancer protein isl-1	EZ029305.1										3.17225	3.34997
integrator complex subunit 10	EZ000775										2.37295
integrin-linked kinase-associated serine threonine phosphatase 2c-like	EZ035189										4.09936
interleukin enhancer binding factor 2	EZ046030.1									-2.82719
Interleukin-16	EZ006575.1									-1.90404
intraflagellar transport protein 172 homolog	EZ007317.1										3.14707
intron-binding protein aquarius	EZ002183.1											1.69396
iron-responsive element-binding protein 2	EZ001100.1											-2.77573
isoaspartyl peptidase l-asparaginase 3 subunit beta	EZ043184.1										3.72747
lathosterol oxidase	XM_001632001.1		4.41856			3.5737	5.78442
lon protease homolog peroxisomal-like	EZ012957.1									2.33385	2.57037	3.31417
low-density lipoprotein receptor-related protein 5	EZ002226.1															2.03822
major vault protein	EZ003192.1										2.88934
maleylacetoacetate isomerase	XM_001632170.1		2.75362			3.23443	3.60936			4.09529
mannose binding lectin-like	GH706875.1								-7.93197
mannose-1-phosphate guanyltransferase beta	XM_001637415.1									-2.48663
mannose-6-phosphate isomerase	EZ040638.1													-1.66287	-1.74193
mannose-binding lectin-associated serine protease-3a	AB450044	-4.51147	-7.63967		-5.19858
mastin precursor	GT564685	2.34919
membrane palmitoylated 6 (maguk p55 subfamily member 6)	XM_001629551.1	7.55226				2.23615	5.39176
minor histocompatibility protein ha-1	XM_001640226.1										4.84069
mitochondrial antiviral signaling	XM_001636293.1			3.09705
mitochondrial chaperone BCS1	EZ010521	-1.22016
mitochondrial substrate carrier family protein	EZ031695.1										-1.83213
mitochondrial thiamine pyrophosphate carrier-like	EZ044354										-2.00148
mitofusin 2	EZ010612										-1.7923
mitogen-activated protein kinase 1	FJ858778		-3.98815		-3.04524
mitogen-activated protein kinase 7	FJ858779										-4.32154
mothers against decapentaplegic homolog 5 isoform 1	EZ013728.1										-1.51987
motile sperm domain containing 2	XM_001636517		6.94159
mucosa associated lymphoid tissue lymphoma translocation gene 1	XM_001629456.1	-5.12668	-3.38576			-3.12336	-4.16165		4.07887	-3.55748
N-methyl-transferase	XM_001619789.1										-2.38705
nadh dehydrogenase subunit 4l	XM_001641237						-7.40514
NADPH cytochrome P450 reductase	EZ033980.1									-2.65073			-2.31487
NADPH oxidase 4	XM_001622059.1														-2.12007
NADPH:adrenodoxin mitochondrial	XM_001636892										-4.08971
natural resistance-associated macrophage protein 2	EZ002460.1									-3.89755	2.47905				2.88268
netrin 1a	DQ517927		-7.96343
neurocalcin homolog	EZ027900.1												-2.68295			-3.3867
neuronal calcium sensor 1	EZ011906												-1.97076
neurotoxin i precursor	EU422970											5.57712
nischarin	XM_001619074.1	2.75626
nitric oxide synthase-interacting protein	EZ046770													1.42883
non-specific lipid-transfer	EZ018301.1									-2.70429		-2.80677
non-specific lipid-transfer protein	EZ021972.1									6.05322	4.29752	3.44834	4.52566
nucleoside diphosphate kinase homolog 5	XM_001631214.1	2.52369	4.76684			1.95719
o-sialoglycoprotein endopeptidase	EZ025495.1										-1.54812				3.89827
oxidoreductase nad-binding domain-containing protein 1 precursor	EZ003944											2.80919
p63-like transcription factor	DQ632751		4.21289
p63-like transcription factor	EF424411	5.21419
paired amphipathic helix protein sin3a	XM_001633471.1	2.80062
pantothenate kinase 4	EZ013507									-2.62146
Parp12 protein	XM_001633001.1														3.06113
PARP15 protein	XM_001622265.1	-2.73439
patatin-like phospholipase domain-containing protein 7-like	EZ007138.1									3.11909		3.50877
patched domain-containing protein 2	EZ001396										3.64895				2.20501
Pdgfa associated protein 1	EZ036134.1										4.82406			2.24933	2.82366
periculin 2a	FJ517731.1	6.14363
phenylalanine hydroxlase	XM_001623795.1		3.38553					10.1187		4.69723
phosphoglucomutase 1	EZ007069.1										-1.64348
phospholipase membrane-associated-like	XM_001619722.1						6.10936
phosphoribosyl pyrophosphate amidotransferase	EZ026930.1										2.70774		2.88586			1.99553
phosphorylase b kinase gamma catalytic testis liver isoform	EZ039344									-1.9829
plasma membrane calcium atpase	AY360080									3.63759	3.36168
Poly [ADP-ribose] polymerase 1	XM_001638825.1								-6.00445
poly [ADP-ribose] polymerase 14-like	GT564671	2.07046				3.08903
poly polymerase gamma	EZ002970.1										2.26691
potassium voltage-gated channel subfamily d member 3 isoform 1	EZ000640															-2.12494
pre-b-cell leukemia transcription factor 1	EZ027525.1										4.57119	3.29667				2.96421
preprodamicornin	HQ825099.1						4.57591
probable ATP-dependent RNA helicase ddx47	EZ013121.1											3.55891
probable small nuclear ribonucleoprotein sm D2-like	EZ031355.1									1.82176		2.6735
programmed cell death 4a	GT564701					-2.97856
programmed cell death protein 10	EZ010132											-2.78454				-3.65948
programmed cell death protein 2	EZ039873										-1.712
programmed cell death protein 7	EZ004749											5.56461
proliferating cell nuclear antigen	EZ022256.1										3.30658
prolyl 3-hydroxylase 1	EZ040092.1														3.10662
prostaglandin g h synthase 2 precursor	AY615733		2.6217			3.16075	2.43696
proteasome assembly chaperone 2	GT564672			3.57634	-2.78547
protein BUD31 homolog	EZ012169.1											-3.32208
protein isoform 2	EZ023730.1									5.74647	6.59692
protein kinase delta	EZ044793									-3.32014
Protein RMD5-like protein A	XM_001635150.1								5.69701
protein sco1 mitochondrial-like	EZ038467										-1.73363		-1.99166
protein-l-isoaspartate(D-aspartate) O-methyltransferase	EZ038422.1										4.76264	3.84628
protein-L-isoaspartate(D-aspartate) O-methyltransferase-like	EZ042187.1									3.41451	3.12515	3.07024	4.30298
psma4 protein	EZ004611.1										3.01194
PX domain containing serine threonine kinase	XM_001640268.1						3.6735
rab gtpase-activating protein 1	EZ001246.1												-2.99302
rab proteins geranylgeranyltransferase component a 1	XM_001641699						5.55746
Ral GTPase-activating protein subunit alpha-2	EZ004994.1										2.91929
Ral GTPase-activating protein subunit beta	XM_001638858.1										-3.45724
RAN binding protein 1	EZ028205.1										4.89508
RAN binding protein 9	EZ013633.1												-2.22409
ran-binding protein 9	XM_001623158.1		-2.84896
ran-specific GTPase-activating protein	EZ040747.1									-2.5531				-2.00036
Rap1 GTPase-activating protein 1	XM_001629824.1			6.34993
Ras-related protein Rab-23-like	EZ005946.1									4.46313	5.03357		3.45776
Ras-related protein Rab-28	XM_001635179						6.04725
Ras-related protein Rab-4b	EZ006137.1	3.08387
Ras-related protein Rab-6a	EZ026870.1										-1.00939	3.65956
RasGAP-activating-like protein 1	EZ004849.1											3.36513
recombining binding protein suppressor of hairless	EZ006500.1										2.07701	2.70193				2.37847
regulator of nonsense transcripts 2	EZ001321.1										2.41364		2.12195
rhabdoid tumor deletion region protein 1-like	XM_001638611.1	3.08817		2.50192		2.38726
rho gtpase activating protein 15	EZ001222.1											1.87157	2.85555
rho-associated protein kinase 2	EZ018773.1									2.4018	3.83619
rhophilin-2-like isoform 2	XM_001626575.1													2.02292
ribosomal protein l12	DR986810														2.26089
ribosomal protein l26	DR987703					2.96837					3.32852
ribosomal protein s25	DR986825	-5.59096	-6.53854		-8.33124					-1.85728			-1.80498
ribosomal protein S6 kinase delta-1-like	XM_001624318.1		4.94559
ribosomal protein s7	DR988266				-4.39047
rna polymerase ii largest subunit	EZ005510.1														1.90212
RNA polymerase-associated protein ctr9 homolog	EZ002785.1															3.7333
ruby, isoform A	EZ002644.1										-1.36057
s-acyl fatty acid synthase medium chain	DQ309537					2.77827	3.66285
s-adenosylmethionine synthase isoform type-1	FE040151		-11.3517
selenium binding protein 1	EZ043132.1						1.70114
senescence-associated protein	AY026375.1			3.24871
serine palmitoyltransferase 2	EZ001917.1									-4.60917	-3.83684	-3.53375	-3.52719
serine threonine kinase 40	EZ010407.1									-3.29977		-4.74358			-1.72871	2.25258	2.16347
serine threonine protein kinase MST4	EZ013613										5.61844	4.82381
serine threonine-protein kinase 36-like	EZ045474									-2.39126		-2.38782
serine threonine-protein kinase ick-like	EZ007537.1															2.56004
serine threonine-protein kinase nek10	XM_001621212.1		5.15647	-1.99728		2.21994
serine threonine-protein kinase nek7	EZ011650.1															2.93809
serine threonine-protein kinase PAK 1	XM_001625717.1										2.08443			1.23175
serine threonine-protein kinase Sgk1 isoform 1	XM_001629813.1					1.66759				-2.50339
serine threonine-protein phosphatase 2a 56kda regulatory subunit gamma isoform isoform f	EZ002711.1										-1.33369
SH3 and PX domain-containing 3-like protein	XM_001623510.1		2.48782
SH3-domain kinase binding protein 1	EZ012202														1.84302
signal-induced proliferation-associated 1-like protein 2	XM_001634955.1		2.5359
small cystein-rich protein 5	DR987884	-2.42414
small nuclear ribonucleoprotein-associated protein n	EZ004587.1												-3.12955
small subunit ribosomal protein 14	EZ005621.1		-7.19407
sorting nexin 6	XM_001638823.1									2.79872	-3.19998
sorting nexin-13	XM_001629635.1	3.39181				3.21132	3.85595
sorting nexin-17	XM_001629185.1															3.54131
sorting nexin-25	XM_001630000.1	7.33021	-5.44507	-3.52888			4.53877
sorting nexin-4	XM_001625995.1	4.27064	2.47381
sperm-associated antigen 1	EZ002913												-2.18322
sperm-associated antigen 6	EZ013351										3.82845		3.91832
sphingolipid delta -desaturase des1	EZ047251	-3.66757
spring green fluorescence emitting protein	AB425088		-2.96489											2.65759	3.29246	2.97976
StAR-related lipid transfer (START) domain containing 7	EZ013459.1														1.51118
steroidogenic enzyme cytochrome P450 17a-hydroxylase/17,20 lyase	XM_001631205.1									3.96954
succinate dehydrogenase	XM_001636952.1	-2.61099
superoxide dismutase	DQ309550	-4.30225		-6.10643
superoxide dismutase	GU256274.1	-5.28886
suppressor of cytokine signaling 5	XM_001647478	3.30002	3.26643			2.25482	4.96287
SWI/SNF complex subunit smarcc2	EZ010103.1									-5.96547	-3.78385		-4.52271
synaptotagmin 1	EZ024289.1												-3.74664
synaptotagmin xiv	XM_001639888.1							-7.18623
synaptotagmin- partial	XM_001642026.1		-3.48106				-3.78824								-2.51733
synaptotagmin-7 isoform 1	EZ017339.1									-2.90424	-2.52931
synaptotagmin-like 5	EZ011648.1									1.93357	2.87477	2.63787	3.52452
syntaxin 16	XM_001633561.1						4.51966
syntaxin 18	XM_001630960.1						5.03266
syntaxin 5a	XM_001640536.1				3.01884						2.56768
synthesis of cytochrome c oxidase	XM_001641889	-2.54564
taz zinc finger family protein	EZ005916.1										2.89701		2.87795		1.67431
TBC1 domain family member 12	EZ003067.1										-1.17226
tfiih basal transcription factor complex helicase xpb subunit	EZ007410.1										-1.39686	2.49953	3.21719
thioredoxin	Y17147.1									-4.0235	-4.05315
Thioredoxin domain-containing protein 3 homolog	EZ002545									2.35215		3.06735
thioredoxin peroxidase	GT564682						1.91317	5.24234		-2.24029
thymidine kinase mitochondrial	XM_001638400.1	5.58333
tissue factor pathway inhibitor a	DR987591										-2.55098
TNF receptor-associated factor 4	XM_001623740.1										-3.16698
TNF receptor-associated factor 4	XM_001633256.1		5.34454
TNF receptor-associated factor 4	XM_001641558.1						3.76325
toll-like receptor 21	EZ008380									2.39587	3.81791				2.41907
TP53-regulated inhibitor of apoptosis 1	EZ017400										3.03224
tp53-regulating kinase	EZ012378										2.90666
transcobalamin I-like	DR987302									3.6208
transcriptional repressor scratch 2	EZ003581.1													-2.51842	-2.34764	-2.47574
transforming growth beta receptor 1	XM_001622484.1														5.47301	4.62971
translocase of inner mitochondrial membrane 8 homolog b	EZ008318									3.96917	5.10888	5.13619	4.02382
transmembrane bax inhibitor motif containing 4	EZ013241										5.25966
transmembrane prolyl 4-hydroxylase	EZ013537.1										3.39925
transportin-1 isoform 1	EZ000889.1										-2.02732	-1.17674	-1.40004
transportin-1 isoform 1	XM_001632600.1			-4.88925
tRNA wybutosine-synthesizing protein 1 homolog	EZ010853.1										2.81813
trox-2 homeobox transcription factor	AF245689									1.53161			1.86541
tryptophan 2,3-dioxygenase	EZ005717.1											2.09502
tumor differentially expressed 2-like	GT564688														-2.39812
tumor necrosis factor alpha-induced protein 3	EZ002346.1									-3.23218
tumor necrosis factor alpha-induced protein 8	EZ047503.1										4.48457
tumor necrosis factor receptor member 4	EZ023267.1									-7.02901		-5.33181	-5.22057
tumor protein p53 inducible protein 3	XM_001622756.1			-4.63314												-1.93465
Tumor protein p63-regulated gene 1-like protein	EZ000799											3.76372
twinkle mitochondrial	EZ002940.1														3.29527
tyrosine-protein kinase src42a-like isoform 1	EZ023594.1										1.91182
U6 snRNA-associated sm-like protein lsm6	EZ031347.1										3.4643
ubiquinone biosynthesis monooxygenase coq6	XM_001636095.1	5.02222		5.11736	-3.42526
ubiquitin carboxyl-terminal hydrolase 24	DR987159										-2.82766
ubiquitin-conjugating enzyme e2 l3	EZ031521.1										3.93835		4.52096
ubiquitin-like protein 5	EZ009618.1									-2.32048
unknown	XM_001641869		3.9796
v-type proton ATPase subunit d	EZ030827.1									1.94179	4.87338		4.97083
vacuolar protein sorting-associated protein	EZ000925.1											3.85589
vacuolar protein sorting-associated protein 53 homolog	EZ000945.1										-2.46468
valyl-trna synthetase	EZ001544.1									1.67254
vesicle transport through interaction with t-SNAREs homolog 1a	XM_001624669.1	3.24327				2.59328
vesicle transport through interaction with t-SNAREs homolog 1b	XM_001633296.1	-4.4789
vesicle transport-related protein	EZ001090.1										-1.04476
viral IAP-associated factor homolog	XM_001628686.1	3.08972				4.21037
vitellogenin	XM_001617451	-2.20927
voltage-dependent n-type calcium channel subunit alpha-1b	AF098943	-6.70055	-3.80051
voltage-gated calcium	EZ013314											2.33736
WD repeat domain 75, isoform CRA_c	EZ000968									-4.83016			-3.25413
wd repeat-containing protein 19	EZ001033.1										3.51729	2.04677
WD repeat-containing protein 90	EZ002442										2.51234	4.13154
wd-repeat protein	EZ013969.1										2.56301	2.5551
ww domain-containing oxidoreductase	XM_001624583														3.20955
x-ray repair complementing defective repair in chinese hamster cells 1	EZ005233														2.26222
xanthine dehydrogenase oxidase- partial	EZ002291.1									2.16593	4.19778	2.73269	2.9629			-1.8678
Zinc finger HIT domain-containing protein 1	EZ017192.1										4.19804		4.25672
zinc finger Ran-binding domain-containing protein 2	XM_001628110.1	-2.34234
zinc metalloproteinase	XM_001639274.1							3.40997
		Acropora millepora								Montipora digitata
		6h				48h				6h				48h
B. Zooxanthella Genes		Amp	Chl	Gal	Tur	Amp	Chl	Gal	Tur	Amp	Chl	Gal	Tur	Amp	Chl	Gal	Tur
1-phosphatidylinositol-4,5-bisphosphate phosphodiesterase beta-2	kb8_s65634							4.96571
1,3-beta-glucanosyltransferase, putative	secondorf-kb8_rep_c3571									2.38771
10 transmembrane domain, possible aa transporter, putative	mf105_s60833	2.9205	2.45801
110 kDa antigen	kb8_rep_c3474		5.06009
116 kDa U5 small nuclear ribonucleoprotein component	secondorf-kb8_rep_c456		1.7066			1.68394	2.41244
12-oxophytodienoate reductase 2	kb8_c31894						-2.7242
15-hydroxyprostaglandin dehydrogenase	secondorf-kb8_rep_c3284		3.45273
17-beta-hydroxysteroid dehydrogenase 13	kb8_c43092												-3.56835
2-acylglycerol O-acyltransferase 2-A	kb8_s66682								-2.41347
2-C-methyl-D-erythritol 4-phosphate cytidyltransferase	secondorf-kb8_rep_c2270		3.66365
2-C-methyl-D-erythritol 4-phosphate cytidylyltransferase, chloroplastic	kb8_rep_c2270					1.85622	-6.21087	-9.53751		3.0273	3.81585			-4.04053	-4.56377
2-cys peroxiredoxin bas1	secondorf-kb8_rep_c16857	4.77528
2-oxoglutarate and iron-dependent oxygenase domain-containing protein 2	kb8_rep_c3961	3.65878		3.64425	3.02521								-3.71696
2-oxoglutarate dehydrogenase E1 component	secondorf-kb8_c50958						-6.39648
2-oxoglutarate malate translocator	secondorf-kb8_c22587					-2.07747
2,3-bisphosphoglycerate-dependent phosphoglycerate mutas	kb8_rep_c37036					2.5425
200 kDa antigen p200	kb8_c8647					2.44672
24-dehydrocholesterol reductase	kb8_rep_c7701	-3.77322
26S protease regulatory subunit	secondorf-kb8_rep_c2563		6.20774				-5.89097
26S protease regulatory subunit 6a	kb8_rep_c9096	3.09255
26S protease regulatory subunit 8	secondorf-kb8_s58572	2.67776
26S protease regulatory subunit, putative	kb8_c14636			3.08177
3-dehydroquinate synthase	secondorf-kb8_c24321	3.70691				2.33432
3-dehydroquinate synthase	kb8_c57764	3.46051
3-hydroxy-3-methylglutaryl-coenzyme A reductase	secondorf-kb8_rep_c994							2.50484
3-methyl-2-oxobutanoate hydroxymethyltransferase	secondorf-kb8_c24888											-2.22067
3-phosphoinositide-dependent protein kinase 1	kb8_rep_c12565	3.5651
3,4-dihydroxy-2-butanone 4-phosphate synthase	secondorf-kb8_c17757		2.07061
3',5'-cyclic-nucleotide phosphodiesterase	secondorf-kb8_s65488						6.67597
30S ribosomal protein S1	secondorf-kb8_rep_c2884			5.55968
4-hydroxy-3-methylbut-2-enyl diphosphate reductase	kb8_rep_c11163			4.05116
40S ribosomal protein	mf105_s51464									2.74249
43 kDa receptor-associated protein of the synapse	kb8_rep_c22614					-2.9326
5 transmembrane domain protein, putative	secondorf-kb8_rep_c1980						-4.17695
5-azacytidine-induced protein 1	kb8_rep_c921													3.18255
5-hydroxytryptamine receptor 3A	kb8_rep_c14535	-2.74611
5'-Nucleotidase or metallophosphoesterase	secondorf-kb8_rep_c25350		-3.03224				-2.82275
50s ribosomal protein l2, putative	kb8_c30058		2.52201
50s ribosomal subunit l24	kb8_c14116	-1.93591
6,7-dimethyl-8-ribityllumazine synthase	kb8_rep_c42220			4.29441				2.90651				-3.31991
60S acidic ribosomal protein P0	kb8_s67086		1.84229			1.4453
60S ribosomal protein	secondorf-kb8_rep_c8	2.60158	2.69035
78 kDa glucose-regulated protein homolog	mf105_rep_c36230		3.66145	4.64578		4.0575
8-amino-7-oxononanoate synthase	secondorf-kb8_s67405							3.30348
80 kDa MCM3-associated protein	kb8_c16889						4.58009
AAA ATPase	kb8_rep_c37780				-3.14765
ABC transporter family protein	kb8_c29404					-1.57771
ABC-type Fe3+-hydroxamate transport system, periplasmic component	kb8_rep_c3986									2.92146	2.85231		2.94993
abhydrolase domain-containing protein 13	kb8_rep_c30109								-1.9752
abnormal spindle-like microcephaly-associated protein homolog	kb8_rep_c16545						3.49114
acetylcholine receptor subunit alpha-like	kb8_s66100		1.72552
acetylcholinesterase	kb8_c30946	-2.80434
aci-reductone dioxygenase	kb8_c38453					3.35264
acid ceramidase	kb8_c6474													-2.45982
actin	AB231901.1			-2.75532	-3.24803
actin depolymerizing factor 3	kb8_rep_c7033									2.49821	2.53123
actin fragmin kinase	kb8_c29252		3.28302
activating signal cointegrator 1 complex subunit 3	secondorf-kb8_c6130		2.43701
activator of 90 kDa heat shock protein ATPase homolog 1	kb8_c20372														-3.11881		-3.61426
acyl-CoA synthetase family member 4	kb8_c22023									-3.04307
adapter-related protein, putative	kb8_s55928						3.56756
adenine phosphoribosyl transferase	secondorf-kb8_c37378											3.17007
adenosine deaminase	secondorf-kb8_s67818							3.92614
adenosine kinase	secondorf-kb8_rep_c2220						5.55919
adenylate guanylate cyclase	secondorf-kb8_rep_c24953					2.31048
adenylosuccinate lyase	kb8_rep_c647													-2.06634
adenylosuccinate synthetase	kb8_rep_c40879									4.94354
adipocyte enhancer-binding protein 1	kb8_c15578	5.5702				2.78362	3.889
ADP-ribosylation factor	kb8_rep_c14499		4.06098			3.62085
adrenodoxin-like protein, mitochondrial	kb8_c17474													2.57091
advillin	kb8_c29809					2.60676
AGAP002737-PA	kb8_rep_c8787		2.76089			3.33276
AGAP011446-PA	kb8_c46044	-2.59862	-2.30923			-2.81096
agmatinase	kb8_rep_c25241		2.83298	3.09214
agmatine deiminase	kb8_c35145	3.79338
ALA-interacting subunit 1	kb8_s61029											-3.20614
alcohol dehydrogenase	secondorf-kb8_rep_c11542	2.46079												-2.08874
alcohol dehydrogenase class iii	kb8_c33063	3.73159
aldehyde dehydrogenase 22A1	kb8_rep_c27187		-2.69227			-2.82684	-2.729
aldo-keto reductase family member a3 (aflatoxin aldehyde reductase)	secondorf-kb8_c27806								-4.91102
alkaline ceramidase 3	kb8_rep_c28851	6.9773	5.33544							1.88217	1.71574	2.58422	1.86772
alkylated DNA repair protein alkB homolog 8	kb8_c27592						-9.17972	-9.54486
alkylglycerone phosphate synthase	kb8_c45208									2.51726
alpha glucosidase II (ISS)	kb8_c26764					-2.26113				1.89419
alpha-amylase	secondorf-kb8_rep_c2921									-3.51195
alpha-ketoglutarate-dependent dioxygenase alkB homolog 3	secondorf-kb8_c5852		-2.55531						-3.64297
alpha-N-acetylglucosaminidase	secondorf-kb8_c49976														3.09707		2.96048
alpha-N-acetylglucosaminidase	kb8_c49976														-2.15657
alpha-soluble NSF attachment protein	kb8_rep_c8168							4.68042
alpha,alpha-trehalose-phosphate synthase [UDP-forming] 1	kb8_c17984	3.80085					-1.91867		-2.45564
alr/erv, putative	kb8_c40382									3.54684			2.7306
alternative oxidase	secondorf-kb8_rep_c23897		-8.14004
alternative oxidase	secondorf-kb8_rep_c3949	3.86149		4.39261	3.36371										-2.41386
amino acid permease AAP3	kb8_rep_c10292		2.73832
amino acid permease family protein	kb8_rep_c4380	-4.76053	-4.39444	-5.96133
amino acid transporter	secondorf-kb8_rep_c1697						-1.70113
amino acid transporter-like protein	kb8_c34855						-2.94659
ammonium transporter, putative	kb8_s68436								2.96133
apicomplexan small protein, putative	kb8_rep_c17616		-5.96039
aspartyl aminopeptidase, putative	mf105_s69687	-5.00988
aspartyl/Asparaginyl beta-hydroxylase family protein	kb8_c41664		1.7078
At1g32080/F3C3_12	kb8_rep_c6866	2.74464
ATP synthase cf1 beta subunit	kb8_rep_c2	4.56962	1.98954				-2.66476
ATP-binding cassette transporter	kb8_s65878						-5.39387
ATP-dependent CLP protease adaptor protein	kb8_rep_c46113									-4.67215
ATP-dependent RNA helicase wm6-like	FE866083.1	2.46754		2.48417
ATPase with chaperone ATP-binding subunit	DQ144975.1		-3.30394										5.49314
axonemal dynein light chain p33	kb8_rep_c645		6.02858
bardet-biedl syndrome 4, bbs4, putative	kb8_c40103			-4.11388
Be158, putative	kb8_rep_c3707						-2.87796
beta-1,4-galactosyltransferase, putative	kb8_c5851											-1.33312
beta-ketoacyl-acp synthase ii	kb8_c42516						-7.73076			-1.67967
beta-tubulin	mf105_rep_c48086									2.28117				3.46957			3.44279
calcium-activated potassium channel alpha chain, putative	kb8_s51519					-2.64412
calcium-dependent protein	kb8_c24832		8.1203
calcium-dependent protein	kb8_rep_c6716								-3.37975
calmodulin	secondorf-kb8_rep_c18494		-4.40056	-3.37975	-6.55238
calpain	mf105_rep_c10451					-2.55879
carbon catabolite derepressing protein kinase	secondorf-kb8_c18659	-3.01479	-2.36669
carbon catabolite repressor protein, putative	kb8_s68954										3.94585
casein kinase I	secondorf-mf105_c45858	-2.53838
cell division cycle protein, putative	mf105_s69709									-3.97943	-3.91885
cell surface protein p43	kb8_rep_c394							-4.88302
cell wall integrity and stress response component 1 precursor	secondorf-kb8_rep_c2662		-4.20955	-3.27055
Cg8 protein, putative	secondorf-kb8_rep_c10966	3.33357
chaperone ATP11, putative	kb8_s68370		3.18425
chaperone protein	DQ144981.1	-4.28884	-8.33282	-5.3514	-5.06511
chaperone protein	EH036974.1	-3.31977
chloroplast acyl carrier protein	mf105_s62540					3.14333								2.7957
chloroplast ferredoxin	secondorf-kb8_rep_c52382						3.09225
chloroplast light harvesting complex protein	kb8_s52186							2.64226
chloroplast phosphoribulokinase	kb8_s62892						4.76527
chloroplast RNA-binding protein 31b	kb8_rep_c30351													2.8774
chloroplast sedoheptulose-1,7-bisphosphatase	kb8_s52434											-3.04948		2.95397	2.85683
chloroplast soluble peridinin-chlorophyll a-binding protein precursor	DQ482993.1	4.56635		6.13548
chromosome undetermined scaffold1	kb8_s51515				3.18314			3.15462
cingulin, putative	kb8_c40404		3.73191	4.48246
cobw domain-containing protein 2-like isoform 2	kb8_s61946									2.07484
cold shock protein	secondorf-kb8_rep_c9441						-3.01147			4.82731	4.22941
cold shock protein-like	kb8_rep_c9441										3.23467
CpCCp3	kb8_c41010													-3.63972	-2.82718	-2.97483	-3.39133
creatine kinase B-type, putative	kb8_rep_c2971	-5.91459
cyclooxygenase	AY480052											3.44774
cysteine and histidine-rich protein 1-a-like	DQ144990.1											2.86077
cysteine proteinase	secondorf-kb8_rep_c6350	6.70286
cysteine proteinase	kb8_rep_c6350	6.55615	4.27074			2.92945	3.5523
cysteine-rich protein	kb8_c24434					2.47834				-3.84046
cytidylate kinase	kb8_s55554		-2.05902
cytochrome b6	kb8_s66214										-2.79804
D-3-phosphoglycerate dehydrogenase, putative	kb8_s69375		3.3451			3.66843
D-lactate dehydrogenase	secondorf-kb8_rep_c19407					-3.11759
Dc50, putative	kb8_rep_c3480	3.6358	2.31354			4.43658
delta carbonic anhydrase 2	kb8_rep_c52800			-2.73921	-4.80763		-2.41023			3.92545
deoxyribonuclease tatD	mf105_s74085				2.41465	-2.10839
DHHC zinc finger domain-containing protein	secondorf-kb8_s60317		-2.9775
diacylglycerol acyltransferase type 2	kb8_c37896									-3.73385	-3.67882
diacylglycerol kinase, epsilon, putative	kb8_rep_c10081		2.20638
dip1-associated protein C	kb8_c9778	3.35403				2.80553
DNA helicase	kb8_c16762		2.50099
DNA primase small subunit	secondorf-kb8_s56544		2.96602			2.7355
DNA topoisomerase	mf105_rep_c39697							-4.18655
DNA-directed RNA polymerase	mf105_s62852	3.26401	2.6785				5.30076
dpy-30 motif family protein	kb8_c50401	-5.58304									-2.77889
dual specificity catalytic domain containing protein	kb8_c43445									-2.38416	-4.6918
dynein intermediate chain	secondorf-kb8_rep_c5650														3.7407
dynein-1-alpha heavy flagellar inner arm i1	secondorf-kb8_c20429		2.48917			2.01726
dynein-1-alpha heavy flagellar inner arm i1	kb8_c20429							8.57562
eater	kb8_rep_c9864										3.35982		2.88102
EF hand, putative	kb8_c15627						-6.21768
EGF repeat-containing protein	kb8_c36871									3.54006
electron transport oxidoreductase, putative	mf105_c21564									-3.85549	-3.08298
elongation factor tu GTP binding domain containing 2	kb8_rep_c456	-2.02311
endonuclease exonuclease phosphatase family protein	kb8_rep_c7203	2.68097
endoplasmic reticulum mannosyl-oligosaccharide 1,2-alpha-mannosidase	mf105_s64805										-3.13516
endoribonuclease l-psp	secondorf-kb8_rep_c1075		-6.46466		-5.81731
enolase 3	kb8_rep_c863									-3.48947
enoyl hydratase isomerase	secondorf-kb8_c31210						-2.897	-2.83815
enoyl-hydratase isomerase domain-containing protein	kb8_c50808							6.46872						3.12735
equilibrative nucleoside transporter, putative	kb8_c33875	6.80754	5.96675				5.75388
er lumen protein retaining receptor ter1, putative	kb8_s66510	-1.86844
erythrocyte membrane protein	kb8_s47020	-5.37626	-7.27973		-5.97229
eta subunit of chaperonin containing t-complex polypeptide 1	mf105_rep_c44197					-2.11065	-2.09849			4.08651
eukaryotic initiation factor	kb8_rep_c25047		-5.01251	-5.80389
exonuclease, putative	mf105_rep_c15421							-7.61427	-4.73462
fad linked oxidase domain-containing protein	secondorf-kb8_c34395															-1.95886
fad oxidoreductase, putative	kb8_c31179									3.16362
fas-associated factor 1-like protein	kb8_rep_c33455							4.55563
fatty acid desaturase family protein	secondorf-kb8_rep_c2279	-1.55042
ferlin, putative	kb8_c22769				-3.0723							2.35114	2.65323
ferredoxin-like protein fd1	secondorf-kb8_c17474														3.60279
ferrochelatase	NM_128592.2	-4.74232						-4.37223		-5.2183
FK506-binding protein, putative	mf105_rep_c6499						4.58072
flagellar associated protein	kb8_rep_c19		-8.67556
flagellar WD repeat-containing protein Pf 20	secondorf-kb8_rep_c1392					2.50683
flavin-containing monooxygenase FMO GS-OX5	kb8_c31650		-2.10882			2.65588	2.56683							-3.4522
fructose-bisphosphate	kb8_rep_c6577						6.52893
fructose-bisphosphate class ii	DQ483002.1	2.59715
glucosamine galactosamine-6-phosphate isomerase	kb8_c40510				-3.93222											3.40243
glutamine-asparagine rich protein, putative	kb8_c28572						-3.11682
glutathione transferase omega-1, putative	mf105_s64533		7.27193
glyceraldehyde-3-phosphate dehydrogenase	AB106705.1										3.42203					-2.20665
glycogen phosphorylase	secondorf-kb8_rep_c53033						3.6566
glycogen phosphorylase	kb8_s59551		-2.57304
glycoside hydrolase family 13 protein	secondorf-kb8_rep_c16829						5.27735
h+ lysosomal v0 subunit b	secondorf-kb8_rep_c188						-3.35497	-4.48158
heat shock protein	kb8_rep_c58831	-2.69978
heat shock protein 90	DQ144978.1	3.37889
heme detoxification protein	kb8_c35134		2.38033
hepatocellular carcinoma-associated antigen, putative	kb8_rep_c1895			-5.31261
hexose phosphate transport protein	EF138816.1								-4.30664
high CO2 inducible periplasmic protein	kb8_rep_c51422													-2.38306
histidyl-tRNA synthetase	mf105_c21082				-2.43837
histone-binding protein n1/n2, putative	mf105_rep_c7030	3.62672
hsp70 interacting protein	secondorf-kb8_rep_c2216													-2.0725
hydrogen-transporting ATP synthase	kb8_s58761		3.86333
hydrolase, putative	kb8_c27164	-5.76392	-5.063
hydroxyproline-rich glycoprotein family protein	kb8_c47499	4.01959
intraflagellar transport protein 52 homolog	kb8_rep_c2937										2.48641
janus A	secondorf-kb8_rep_c30712	2.37036								-3.54981
janus a	kb8_rep_c30712					-3.30437
kanadaptin, putative	mf105_rep_c811		-3.52893
kelch repeat protein, putative	kb8_c3868	5.14632
kif1, putative	kb8_c34635					2.26048
kinesin motor domain containing protein	kb8_c36595								2.90232				3.49141
knob-associated histidine-rich protein, putative	kb8_rep_c16400	-4.09728
L-asparaginase i	kb8_s61347					-2.85283
lethal protein 805, isoform a	kb8_c18587							-4.74068
leucyl-tRNA synthetase, putative	mf105_s62130						2.88499
lipopolysaccharide-induced transcription factor regulating tumor necrosis factor alpha	kb8_c9208													-4.2632
lupus la	kb8_c50355		3.06554
lysine-ketoglutarate reductase saccharopine dehydrogenase bifunctional enzyme	secondorf-kb8_rep_c13018							-3.32655
major facilitator superfamily protein	secondorf-kb8_rep_c25361		-2.22292						4.03466
malate dehydrogenase	kb8_s57123	3.97326			2.54532
malonyl-CoA:ACP transacylase	kb8_c42100										-2.76397
mannose-P-dolichol utilization defect 1 protein, putative	mf105_rep_c8398	2.95099					-2.57267
membrane associated RING finger, putative	kb8_c16274	2.23751					3.38075			-2.97053
microtubule associated protein xmap215, putative	mf105_c23878						6.24375		5.77716						2.97204
mono-or diacylglycerol acyltransferase	kb8_s67414						-6.03459
mRNA capping enzyme subunit, putative	kb8_c37480				-5.30971
MtN3-like protein	secondorf-kb8_rep_c15034									-2.1849
myosin a	kb8_rep_c36036										-2.57316
myosin heavy chain	secondorf-kb8_rep_c17802	6.00225
NAD(P)-dependent steroid dehydrogenase protein	secondorf-kb8_rep_c13518	3.77141	2.51965			3.56431
nas-15 protein	kb8_c13385	-4.11956
Nav1.5Lb	kb8_rep_c7187		3.35379	3.42222	3.76235
nitrate reductase	DQ482994.1			4.11537
nuclear segregation protein BFR1, putative	kb8_s64977										2.86989
nuclear transport factor 2 -like protein	kb8_c43938		-12.4983
Os01g0268100 protein	kb8_rep_c23156	2.94021	3.92677
OSJNBa0084K01.4 protein	kb8_c40784					-2.31133	-2.71599
P-loop containing nucleoside triphospahte hydrolase	mf105_rep_c27637	1.48548
P-type ATPase	secondorf-mf105_c13579			6.66065						3.32602
palmitoyltransferase SWF1, putative	mf105_rep_c32637		2.22135				5.18045
papain family cysteine protease containing protein	secondorf-kb8_rep_c8475	-3.64608
papain family cysteine protease containing protein	kb8_s62643	4.00069	4.82279		-3.20057			-7.80473				-3.854
paramyosin, putative	kb8_rep_c49395		5.32463
Pb-reticulocyte binding protein, putative	kb8_c39108						-3.1243
pentatricopeptide repeat-containing protein, putative	mf105_c32504	-2.12387	-2.05874
Peptide-N(4)-(N-acetyl-beta-glucosaminyl)asparagine amidase	kb8_c40886									2.87111
phosphatidylinositol 3- and 4-kinase family protein	secondorf-kb8_rep_c3300	4.43506	2.74215			3.77195	3.76341
phosphoglycolate phosphatase	EU924267.1	3.81702		2.19443	3.59215
phosphoserine phosphatase homoserine phosphotransferase bifunctional protein	kb8_rep_c17020	-5.30218														2.71074
photosystem I p700 apoprotein a2	kb8_rep_c5						3.87044
photosystem I subunit III	HM156699.1	2.53403
photosystem II protein D1	mf105_rep_c5000						-2.4492
plastid protein NAP50	kb8_rep_c17802		-3.78523				6.30737
poly(A) polymerase III	kb8_s62267		2.90592				2.79006
polypeptide N-acetylgalactosaminyltransferase, putative	kb8_c22374	-5.31127	-4.81527		-3.77789
potassium channel tetramerisation domain containing protein, putative	mf105_rep_c3007										-2.47264
prefoldin subunit 1	secondorf-kb8_c5078	-2.08696
pregnancy-associated glycoprotein 2, putative	mf105_s58671					-1.87045				-3.07157
probable NAD H-dependent D-xylose reductase xyl1	secondorf-kb8_rep_c23														3.47906
proliferating cell nuclear antigen	EF133956.1	4.88746	6.4635													2.72046
proline rich protein 3	kb8_rep_c16273	-7.27459	-5.68871			-4.88003	-8.71246	-3.63359
prolyl-tRNA synthetase	mf105_rep_c9319											2.50721
protease m1 zinc metalloprotease, putative	mf105_rep_c14926									2.9115	2.06535	3.55183
protein anoxia up-regulated, putative	kb8_s55890		-5.69384		-8.39672
protein disulfide	mf105_s74667									-5.63386	-3.59327	-4.55499
protein kinase domain containing protein	kb8_rep_c39527					2.56447	4.35047	-3.83471		5.51462
protein rtcB	kb8_s70346												2.90826
protein serine/threonine phosphatase alpha	secondorf-kb8_c27177								4.50589
protein TIS11, putative	kb8_c20073	-2.17345
pseudouridylate synthase, putative	kb8_rep_c19294		-7.02634
pto kinase interactor, putative	kb8_c45193	3.2508
pullulanase	secondorf-kb8_c43292									-2.98321
pumilio, putative	kb8_s67844	-4.86418					-5.14361
puromycin-sensitive aminopeptidase, putative	kb8_s71535						6.86972
PX domain-containing protein	secondorf-kb8_rep_c34639															3.99924
pyridoxal phosphate phosphatase-like	secondorf-kb8_c7970						4.65996
rapid response to glucose protein, putative	mf105_rep_c8547									-2.8703
RAS small GTpases RIC1/ypt1, putative	mf105_c31860									2.0199	2.00927	2.6568	2.37432
regulator of chromosome condensation (RCC1), domain containing protein	kb8_c23046									2.4148	2.3433	3.42356
replication factor C subunit, putative	kb8_s53503						-2.41311
replication protein a 70kDa	kb8_c47027										-2.74679
reticulocyte-binding protein 2 homolog a	mf105_rep_c903	2.90984
retinal pigment epithelial membrane protein	kb8_c48053		-4.00866	3.83961
rhoptry protein, putative	mf105_s75821		2.35762			2.80715
ribonuclease inhibitor-like protein	kb8_rep_c4697					-1.9977
ribonuclease p protein subunit p25	kb8_rep_c407										-3.64637		-3.92868
ribonucleoside-diphosphate large	kb8_rep_c894	2.65505	2.07892			4.46441	3.92557							2.34208
ribosomal protein L10	secondorf-kb8_rep_c1076
ribosomal protein L10	kb8_rep_c1076	4.5806		3.62572											4.43675
RNA-binding protein Nova-1, putative	kb8_s55667				-6.4681
rubredoxin-NAD(+) reductase	mf105_s54586													1.50819
sec14 domain containing protein	kb8_rep_c23112	-2.38153										3.48842
selenoprotein T, putative	mf105_s63973															-1.42346
sentrin-specific protease, putative	mf105_c36923	-1.44212
serine threonine kinase-like protein	secondorf-kb8_c38149				2.5934		6.0693
sgd1p, putative	mf105_c39301									2.52739
short-chain dehydrogenase, putative	kb8_s69610															-2.09727
SJCHGC05717 protein	kb8_c19794		3.51683
skp1 family protein	mf105_s64858									-2.81492
sodium hydrogen exchanger	kb8_s64678	2.58629
sodium/calcium exchanger, putative	kb8_s67746							-4.05237
spermatogenesis-associated protein 4	secondorf-kb8_rep_c1745	3.70114
spermidine synthase	secondorf-kb8_c32075													3.53558
SPFH domain / Band 7 family protein	secondorf-kb8_s51515													-4.83945	-4.62146	-6.06165
splicing factor, arginine/serine-rich 1	kb8_rep_c8710			3.0995
sterol 3beta-glucosyltransferase	secondorf-kb8_c4513						3.62333	4.52864						2.22285		3.39423
substrate-bound membrane-associated periplasmic binding protein	kb8_c24428						5.06265
succinate	kb8_rep_c61888		-4.14402	3.96476
succinate dehydrogenase, putative	secondorf-kb8_rep_c1355	3.40107	-7.89103
sugar transporter, putative	secondorf-mf105_rep_c474	2.90661
sugar transporter, putative	kb8_rep_c35769								-1.82174					4.00022	4.18688		4.47342
SUMO-conjugating enzyme	DQ144985.1	3.6929			3.26637								3.83942
TBC domain containing protein, putative	kb8_rep_c41602			-3.59412	-4.43092
tcp-1 cpn60 chaperonin family protein	secondorf-kb8_rep_c2544	4.93193												2.58242	2.32746
terbinafine resistance locus protein	mf105_c41445		2.38257
tetratricopeptide repeat domain containing protein	kb8_c45497	-7.1207		-6.00982
thioredoxin	secondorf-kb8_rep_c5665	4.09278
thioredoxin	kb8_rep_c5665						3.06135
TLD domain-containing protein	secondorf-mf105_rep_c5962		1.8727
transcription elongation factor TFIIS, putative	secondorf-mf105_rep_c8657		5.64617
transmembrane amino acid transporter, putative	kb8_rep_c24112			2.56999			-7.33049
trehalose-6-phosphate	secondorf-kb8_rep_c42940						-1.94465			-2.12921	-2.9852		-2.887
trehalose-6-phosphate synthase	secondorf-kb8_c17984		2.55119
trehalose-6-phosphate synthase-phosphatase	secondorf-kb8_c20682		-2.43568
troponin T, skeletal muscle, putative	mf105_rep_c1464	3.32408	4.61745					3.5342	3.05461
tubulin alpha chain	DQ483010.1	2.37537	3.28925			2.80733	3.09041			-3.25312
tubulin-tyrosine ligase family	secondorf-kb8_c38907	3.9046			3.33437
tubulin-tyrosine ligase family protein	kb8_c38907							-3.98598
tubulin-tyrosine ligase family protein	mf105_s71042			3.29905				6.32944	6.41016
type I polyketide synthase-like protein KB1008	mf105_c34436	2.24287				2.32863
type III secretion chaperone, putative	kb8_c28820					-2.04999
tyrosine tryptophan	mf105_c27198						4.71996
U2 small nuclear ribonucleoprotein, auxiliary factor, large subunit, putative	mf105_rep_c700		5.78676
ubiquitin carboxyl-terminal hydrolase isozyme	DQ144992.1		4.64459
ubiquitin ligase partial	HO112896.1	2.23909		2.95257
ubiquitin specific protease, putative	mf105_c27950						4.44038
ubiquitin-conjugating enzyme e2 2	DQ144986.1		6.15761
ubiquitination factor	mf105_c25556					3.30099
UDP-glucoronosyl UDP-glucosyl transferase family protein	kb8_rep_c4899									-2.50631
UDP-N-acetylglucosamine transferase subunit ALG14 homolog	kb8_c18040	2.31237
UDP-N-acetylhexosamine pyrophosphorylase	kb8_c29713						-5.48665									3.53578
UDP-xylose and UDP-N-acetylglucosamine transporter	secondorf-kb8_rep_c4960		-1.91413								-1.74442
UPF0308 protein At2g37240, chloroplastic	kb8_rep_c10415					-2.4587				-3.00315
UPF0678 fatty acid-binding protein-like protein At1g79260	kb8_c24127	4.16991
urea transporter 2	kb8_rep_c24865												2.38099
uroporphyrinogen iii synthase	kb8_rep_c18116						3.14259
UTP-glucose-1-phosphate uridylyltransferase 2	secondorf-kb8_rep_c2132										3.21277
vacuolar ATP synthase subunit	secondorf-kb8_rep_c870	4.48321												3.3234
vacuolar ATP synthase subunit	kb8_rep_c870	-4.72443
vacuolar proton translocating ATPase 116 kDa subunit A isoform, putative	mf105_rep_c20927	-2.13801
vacuolar sorting receptor	kb8_rep_c3070									3.4811
valyl-tRNA synthetase	kb8_c50826		2.95159
variant-specific surface protein VSP4A1	kb8_c27017	-3.19677
vesicle transport v-SNARE	secondorf-kb8_c27939						-1.44705							-4.51769
vesicle-associated membrane protein-associated protein A	kb8_rep_c1581	-2.93336	-3.27629			-3.53538
vesicle-associated membrane protein-associated protein B/C, putative	secondorf-kb8_rep_c1581						-4.28506	-5.50316	-3.73003
vesicle-fusing ATPase-like	secondorf-kb8_rep_c4266	2.92104				4.41107	3.11382			-3.80514	-4.57761			-4.44706
vesicle-trafficking protein SEC22b-B	kb8_s59591					2.06024	3.44917
vesicular acetylcholine transporter	kb8_c17240	6.01903
vesicular transport-associated repeat protein	secondorf-kb8_rep_c1953							-4.70627
vitamin K epoxide reductase complex subunit 1-like protein 1	kb8_c21051							-4.54683
voltage-dependent non-L-type calcium channel alpha-1 subunit isoform A	kb8_c19799			-4.10249			-10.6861
voltage-dependent R-type calcium channel subunit alpha-1E	kb8_rep_c10935	4.84842	3.48786			2.85442	3.68896				3.23033
voltage-dependent t-type calcium channel subunit alpha-1i	kb8_rep_c927		4.92469	3.12798
von Willebrand factor type A domain-containing protein	secondorf-kb8_c7473														2.57177
von Willebrand factor type D domain protein	kb8_rep_c18111	5.59503	3.57864			3.73504	2.76849
WASH complex subunit strumpellin	secondorf-kb8_rep_c29472		2.16871	-3.80297
WD-repeat protein 51A, putative	secondorf-kb8_rep_c17525	2.08585				2.39964
WD40 repeat-containing protein SMU1	kb8_c4558											2.37984
wilms tumor protein 1-interacting protein	kb8_c31481	-5.31909	-2.05954								3.44346	4.21048
Wu:fc47e12 protein	kb8_c17562													-2.11167	-2.66719	-2.71329	-2.88811
WW domain-containing oxidoreductase	kb8_rep_c20368							3.43472
X-linked retinitis pigmentosa GTPase regulator homolog	kb8_rep_c21448		-4.94202
xanthine dehydrogenase	kb8_s68567	-7.42995		-3.69039					-3.774
YALI0C03520p	kb8_c37523							4.46035
YALI0E06435p	kb8_c40763	2.34934	2.18139			2.58724	5.26686
YDR257c	kb8_c34012	-3.42489	-3.32509
YTH domain-containing protein 2	kb8_c8573									2.62878
zeaxanthin epoxidase	secondorf-kb8_rep_c5284	3.31246	3.21745			3.66515
zeaxanthin epoxidase	kb8_rep_c4311						6.12757
zinc carboxypeptidase A 1	kb8_c22800										-2.99584
zinc finger C-x8-C-x5-C-x3-H	kb8_c46875	5.26437
zinc finger CCCH domain-containing protein 18	kb8_c46818		-6.36248	-5.6366	-3.09847
zinc finger protein	secondorf-kb8_c21072		-8.44828						-2.21309
zinc finger protein constans-like 9	kb8_c22140	3.91685
zinc finger protein DHHC domain containing protein, putative	kb8_s63722		2.67572	3.07109
zinc finger SWIM domain-containing protein 7	kb8_c42783															-2.45693
zinc finger, CCCH type domain-containing protein	kb8_rep_c17673					-2.60262	-2.31249			3.13581	4.49622
zinc metallopeptidase	secondorf-kb8_c19165						-2.77224
zinc metalloproteinase nas-13-like	kb8_rep_c4555	2.05055				3.04181	2.03305
zinc MYND-type containing 12	kb8_c6829			-4.49575			3.15985
zinc permease family	secondorf-kb8_c21021	5.62549
zinc transporter foi	kb8_c21021	2.87436	3.1683			3.45008	3.91787
