# Supplementary material for: Gene Expression of Corals in Response to Macroalgal Competitors
Source: PLoS One. 2014 Dec 12;9(12):e114525. doi: 10.1371/journal.pone.0114525 (PMC4264762; doi:10.1371/journal.pone.0114525)
Supplement: S3 Table — Putative identification and fold change of differentially expressed coral (A) and Symbiodinium (B) genes shared between 6 h and 48 h treatments for each coral species/macroalgal comparison. Positive values indicate up-regulation of expression relative to controls, while negative values indicate down-regulated genes. (XLS) [file pone.0114525.s003.xls]

## Sheet: Supp Table 3
A. Coral Genes
Acropora - Amphiroa Exposure	Accession	6h	48h
78 kda glucose-regulated protein precursor	AY226079.1	3.02588	2.90376
abhydrolase domain containing 2	XM_001626204.1	4.55156	-3.12925
activin-like protein	DQ517928.1	2.76596	4.05313
bcl-2	DQ211980	3.96927	4.84523
bone morphogenetic protein 2	AY363391.1	5.25668	3.39735
creatine kinase	AB264548	-5.96431	-2.01889
DNA fragmentation factor subunit beta	XM_001641851.1	3.11757	4.12753
E3 SUMO-protein ligase 2	XM_001629956.1	3.10173	3.2121
hydroxyindole O-methyltransferase	XM_001639408.1	-5.14546	-3.03118
membrane palmitoylated 6 (maguk p55 subfamily member 6)	XM_001629551.1	7.55226	2.23615
mucosa associated lymphoid tissue lymphoma translocation gene 1	XM_001629456.1	-5.12668	-3.12336
nucleoside diphosphate kinase homolog 5	XM_001631214.1	2.52369	1.95719
poly [ADP-ribose] polymerase 14-like	GT564671	2.07046	3.08903
rhabdoid tumor deletion region protein 1-like	XM_001638611.1	3.08817	2.38726
sorting nexin-13	XM_001629635.1	3.39181	3.21132
suppressor of cytokine signaling 5	XM_001647478	3.30002	2.25482
vesicle transport through interaction with t-snares homolog 1a	XM_001624669.1	3.24327	2.59328
viral iap-associated factor homolog	XM_001628686.1	3.08972	4.21037
Acropora - Chlorodesmis Exposure
bcl-2	DQ211980	6.85173	5.43431
lathosterol oxidase	XM_001632001.1	4.41856	5.78442
maleylacetoacetate isomerase	XM_001632170.1	2.75362	3.60936
Acropora - Galaxaura Exposure
glycine receptor alpha 4 subunit-like protein	EZ005736.1	4.22311	-5.02373
Montipora - Amphiroa Exposure
1-phosphatidylinositol 3-phosphate 5-kinase	EZ001511	3.80747	3.54315
atp-binding cassette sub-family f member 1	EZ003816.1	2.9626	3.27
ran-specific gtpase-activating protein	EZ040747.1	-2.5531	-2.00036
Montipora - Chlorodesmis Exposure
1-phosphatidylinositol- -bisphosphate phosphodiesterase beta-4	EZ006517.1	3.10466	1.61823
apoptosis-inducing factor 3-like	EZ012331	2.46084	1.54938
catenin, beta like 1	EZ011842.1	3.45791	-1.87582
cytosolic non-specific dipeptidase	EZ007236.1	2.17227	1.53773
DNA mismatch repair protein msh6-like	EZ002481	3.13993	2.7831
natural resistance-associated macrophage protein 2	EZ002460.1	2.47905	2.88268
o-sialoglycoprotein endopeptidase	EZ025495.1	-1.54812	3.89827
patched domain-containing protein 2	EZ001396	3.64895	2.20501
Pdgfa associated protein 1	EZ036134.1	4.82406	2.82366
taz zinc finger family protein	EZ005916.1	2.89701	1.67431
toll-like receptor 21	EZ008380	3.81791	2.41907
Montipora - Galaxaura Exposure
DNA replication licensing factor mcm2	EZ009404.1	-2.8018	2.28988
e3 ubiquitin-protein ligase ring2	EZ012411.1	2.7795	-1.60745
pre-b-cell leukemia transcription factor 1	EZ027525.1	3.29667	2.96421
programmed cell death protein 10	EZ010132	-2.78454	-3.65948
recombining binding protein suppressor of hairless	EZ006500.1	2.70193	2.37847
serine threonine kinase 40	EZ010407.1	-4.74358	2.25258
xanthine dehydrogenase oxidase- partial	EZ002291.1	2.73269	-1.8678
Montipora - Turbinaria Exposure
1-phosphatidylinositol 3-phosphate 5-kinase	EZ001511	3.15912	2.31624
AKT-interacting protein	EZ045886	5.81219	2.14214
B. Zooxanthella Genes
Acropora - Amphiroa Exposure	Accession	6h	48h
3-dehydroquinate synthase	secondorf-kb8_c24321	3.70691	2.33432
adipocyte enhancer-binding protein 1	kb8_c15578	5.5702	2.78362
AGAP011446-PA	kb8_c46044	-2.59862	-2.81096
cysteine proteinase	kb8_rep_c6350	6.55615	2.92945
Dc50, putative	kb8_rep_c3480	3.6358	4.43658
dip1-associated protein C	kb8_c9778	3.35403	2.80553
NAD-dependent steroid dehydrogenase-like protein	secondorf-kb8_rep_c13518	3.77141	3.56431
phosphatidylinositol 3- and 4-kinase family protein	secondorf-kb8_rep_c3300	4.43506	3.77195
proline rich protein 3 (Fragment)	kb8_rep_c16273	-7.27459	-4.88003
ribonucleoside-diphosphate large	kb8_rep_c894	2.65505	4.46441
tubulin alpha chain	DQ483010.1	2.37537	2.80733
type I polyketide synthase-like protein KB1008	mf105_c34436	2.24287	2.32863
vesicle-associated membrane protein-associated protein A	kb8_rep_c1581	-2.93336	-3.53538
vesicle-fusing ATPase-like	secondorf-kb8_rep_c4266	2.92104	4.41107
voltage-dependent R-type calcium channel subunit alpha-1E	kb8_rep_c10935	4.84842	2.85442
Von Willebrand factor type D domain protein	kb8_rep_c18111	5.59503	3.73504
WD-repeat protein 51A, putative	secondorf-kb8_rep_c17525	2.08585	2.39964
YALI0E06435p	kb8_c40763	2.34934	2.58724
zeaxanthin epoxidase	secondorf-kb8_rep_c5284	3.31246	3.66515
zinc metalloproteinase nas-13-like	kb8_rep_c4555	2.05055	3.04181
zinc transporter foi	kb8_c21021	2.87436	3.45008
Acropora - Chlorodesmis Exposure
116 kda u5 small nuclear ribonucleoprotein component	secondorf-kb8_rep_c456	1.7066	2.41244
26s protease regulatory subunit	secondorf-kb8_rep_c2563	6.20774	-5.89097
5'-Nucleotidase or metallophosphoesterase	secondorf-kb8_rep_c25350	-3.03224	-2.82275
aldehyde dehydrogenase 22a1	kb8_rep_c27187	-2.69227	-2.729
ATP synthase cf1 beta subunit	kb8_rep_c2	1.98954	-2.66476
cysteine proteinase	kb8_rep_c6350	4.27074	3.5523
DNA-directed RNA polymerase	mf105_s62852	2.6785	5.30076
equilibrative nucleoside transporter, putative	kb8_c33875	5.96675	5.75388
flavin-containing monooxygenase FMO GS-OX5	kb8_c31650	-2.10882	2.56683
palmitoyltransferase SWF1, putative	mf105_rep_c32637	2.22135	5.18045
phosphatidylinositol 3- and 4-kinase family protein	secondorf-kb8_rep_c3300	2.74215	3.76341
plastid protein NAP50	kb8_rep_c17802	-3.78523	6.30737
poly polymerase	kb8_s62267	2.90592	2.79006
proline rich protein 3	kb8_rep_c16273	-5.68871	-8.71246
ribonucleoside-diphosphate large	kb8_rep_c894	2.07892	3.92557
tubulin alpha chain	DQ483010.1	3.28925	3.09041
voltage-dependent R-type calcium channel subunit alpha-1E	kb8_rep_c10935	3.48786	3.68896
Von Willebrand factor type D domain protein	kb8_rep_c18111	3.57864	2.76849
YALI0E06435p	kb8_c40763	2.18139	5.26686
zinc transporter foi	kb8_c21021	3.1683	3.91787
Acropora - Galaxaura Exposure
dimethyl-8-ribityllumazine synthase	kb8_rep_c42220	4.29441	2.90651
tubulin-tyrosine ligase family protein	mf105_s71042	3.29905	6.32944
Montipora - Amphiroa Exposure
beta-tubulin	mf105_rep_c48086	2.28117	3.46957
vesicle-fusing ATPase-like	secondorf-kb8_rep_c4266	-3.80514	-4.44706
