# Supplementary material for: Gene Expression of Corals in Response to Macroalgal Competitors
Source: PLoS One. 2014 Dec 12;9(12):e114525. doi: 10.1371/journal.pone.0114525 (PMC4264762; doi:10.1371/journal.pone.0114525)
Supplement: S4 Table — Significantly over-represented (Fisher's exact test; P = 0.01) biological processes and molecular functions of differentially expressed coral (A) and Symbiodinium (B) genes (DEGs) shared between 6 h and 48 h treatments for each coral species/macroalgal comparison. GO-ID indicates the identifier associated with the gene ontology term as defined by the Gene Ontology project (www.geneontology.org). (XLS) [file pone.0114525.s004.xls]

## Sheet: Supp Table 4
A. Coral Genes
GO-ID	Biological Process/Molecular Function	# of DEGs	Adjusted P-Value
Acropora - Amphiroa Exposure
GO:0008083	growth factor activity	2	0.00356835
GO:0046939	nucleotide phosphorylation	2	0.00240192
Acropora - Chlorodesmis Exposure
GO:0000248	C-5 sterol desaturase activity	1	0.00718778
GO:0005154	epidermal growth factor receptor binding	1	0.00718778
GO:0045629	negative regulation of T-helper 2 cell differentiation	1	0.00718778
GO:0045627	positive regulation of T-helper 1 cell differentiation	1	0.00718778
GO:0004666	prostaglandin-endoperoxide synthase activity	1	0.00718778
Acropora - Galaxaura Exposure
GO:0030534	adult behavior	1	0.00449236
GO:0006821	chloride transport	1	0.00359389
GO:0005230	extracellular ligand-gated ion channel activity	1	0.00449236
GO:0004890	GABA-A receptor activity	1	0.00179695
GO:0007214	gamma-aminobutyric acid signaling pathway	1	0.00359389
Montipora - Amphiroa Exposure
GO:0016308	1-phosphatidylinositol-4-phosphate 5-kinase activity	1	0.00269542
GO:0005092	GDP-dissociation inhibitor activity	1	0.00269542
GO:0046907	intracellular transport	3	0.00104927
GO:0046604	positive regulation of mitotic centrosome separation	1	0.00269542
GO:0005047	signal recognition particle binding	1	0.00269542
Montipora - Chlorodesmis Exposure
GO:0006919	activation of cysteine-type endopeptidase activity involved in apoptotic process	2	0.00253112
GO:0046870	cadmium ion binding	1	0.00808625
GO:0015086	cadmium ion transmembrane transporter activity	1	0.00808625
GO:0070835	chromium ion transmembrane transporter activity	1	0.00808625
GO:0050897	cobalt ion binding	1	0.00808625
GO:0015087	cobalt ion transmembrane transporter activity	1	0.00808625
GO:0015093	ferrous iron transmembrane transporter activity	1	0.00808625
GO:0015094	lead ion transmembrane transporter activity	1	0.00808625
GO:0005384	manganese ion transmembrane transporter activity	1	0.00808625
GO:0008237	metallopeptidase activity	2	0.00368115
GO:0051019	mitogen-activated protein kinase binding	1	0.00808625
GO:0060586	multicellular organismal iron ion homeostasis	1	0.00808625
GO:0043267	negative regulation of potassium ion transport	1	0.00808625
GO:0016151	nickel cation binding	1	0.00808625
GO:0015099	nickel cation transmembrane transporter activity	1	0.00808625
GO:0010288	response to lead ion	1	0.00808625
GO:0010042	response to manganese ion	1	0.00808625
GO:0015100	vanadium ion transmembrane transporter activity	1	0.00808625
GO:0005385	zinc ion transmembrane transporter activity	1	0.00808625
Montipora - Galaxaura Exposure
GO:0030325	adrenal gland development	1	0.00628931
GO:0009952	anterior/posterior pattern specification	2	0.00494783
GO:0003682	chromatin binding	3	0.000418453
GO:0045596	negative regulation of cell differentiation	2	0.00738055
GO:0008284	positive regulation of cell proliferation	3	0.000372979
GO:0047485	protein N-terminus binding	2	0.00441136
GO:0009954	proximal/distal pattern formation	1	0.00628931
GO:0045664	regulation of neuron differentiation	2	0.00551326
GO:0006357	regulation of transcription from RNA polymerase II promoter	3	0.00405179
GO:0071535	RING-like zinc finger domain binding	1	0.00628931
GO:0043565	sequence-specific DNA binding	3	0.000767787
Montipora - Turbinaria Exposure
GO:0016308	1-phosphatidylinositol-4-phosphate 5-kinase activity	1	0.00179695
GO:0045022	early endosome to late endosome transport	1	0.00179695
GO:0007032	endosome organization	1	0.00359227
GO:0008333	endosome to lysosome transport	1	0.00359227
GO:0007040	lysosome organization	1	0.00538599
GO:0032092	positive regulation of protein binding	1	0.00359227
B. Zooxanthella Genes
GO-ID	Biological Process/Molecular Function	# of DEGs	Adjusted P-Value
Acropora - Amphiroa Exposure
NONE
Acropora - Chlorodesmis Exposure
GO:0000166	nucleotide binding	5	0.00786576
GO:0009205	purine ribonucleoside triphosphate metabolic process	3	0.00576761
Acropora - Galaxaura Exposure
GO:0009628	response to abiotic stimulus	3	0.00820665
GO:0032940	secretion by cell	2	0.00135694
Montipora - Amphiroa Exposure
GO:0009058	biosynthetic process	8	0.00453377
GO:0006629	lipid metabolic process	4	0.00712886
