# Supplementary material for: Gene Expression of Corals in Response to Macroalgal Competitors
Source: PLoS One. 2014 Dec 12;9(12):e114525. doi: 10.1371/journal.pone.0114525 (PMC4264762; doi:10.1371/journal.pone.0114525)
Supplement: S5 Table — Significantly over- and under-represented (Fisher's exact test; P = 0.01) biological processes and molecular functions of differentially expressed coral (A) and Symbiodinium (B) genes (DEGs) not shared between 6 h and 48 h treatments for each coral species/macroalgal comparison. Underlined adjusted P-value indicates under-represented gene ontology categories. (XLS) [file pone.0114525.s005.xls]

## Sheet: Sheet1
A. Coral Genes
GO-ID	Biological Process/Molecular Function	# of DEGs	Adjusted P-Value
Acropora - Amphiroa 6h Exposure
GO:0005544	calcium-dependent phospholipid binding	3	0.00248061
GO:0044260	cellular macromolecule metabolic process	11	0.0070113
GO:0008233	peptidase activity	7	0.00749392
GO:0005515	protein binding	13	0.00493573
GO:0016740	transferase activity	3	0.00656981
Acropora - Amphiroa 48h Exposure
GO:0009072	aromatic amino acid family metabolic process	2	0.00578278
GO:0046394	carboxylic acid biosynthetic process	3	0.00922525
GO:0006875	cellular metal ion homeostasis	3	0.0071018
GO:0005506	iron ion binding	4	0.00394977
GO:0007616	long-term memory	2	0.00246668
GO:0008049	male courtship behavior	2	0.00165737
GO:0016705	oxidoreductase activity, acting on paired donors, with incorporation or reduction of molecular oxygen	4	0.000362659
Acropora - Chlorodesmis 6h Exposure
GO:0007409	axonogenesis	5	0.00585177
GO:0071216	cellular response to biotic stimulus	3	0.00810575
GO:0008016	regulation of heart contraction	2	0.00758317
GO:0000028	ribosomal small subunit assembly	2	0.00388223
Acropora - Chlorodesmis 48h Exposure
GO:0045454	cell redox homeostasis	3	0.0088587
GO:0006888	ER to Golgi vesicle-mediated transport	3	0.000996504
GO:0004385	guanylate kinase activity	2	0.00586186
GO:0008049	male courtship behavior	2	0.00957121
GO:0030165	PDZ domain binding	3	0.000996504
GO:0051920	peroxiredoxin activity	2	0.00101805
GO:0051240	positive regulation of multicellular organismal process	4	0.00951657
GO:0032103	positive regulation of response to external stimulus	2	0.00101805
GO:0090100	positive regulation of transmembrane receptor protein serine/threonine kinase signaling pathway	2	0.00957121
GO:0046982	protein heterodimerization activity	4	0.00204503
GO:0010921	regulation of phosphatase activity	2	0.00101805
GO:0033198	response to ATP	2	0.00101805
GO:0001666	response to hypoxia	3	0.0088587
Acropora - Galaxaura 6h Exposure
GO:0001906	cell killing	2	0.00267963
GO:0050660	flavin adenine dinucleotide binding	3	0.00765721
GO:0022602	ovulation cycle process	2	0.00926012
GO:0061039	ovum-producing ovary development	2	0.00926012
GO:0016709	oxidoreductase activity, acting on paired donors, with incorporation or reduction of molecular oxygen, NADH or NADPH as one donor, and incorporation of one atom of oxygen	2	0.00162433
GO:0006733	oxidoreduction coenzyme metabolic process	2	0.00926012
GO:0042981	regulation of apoptotic process	7	0.00454327
GO:0008217	regulation of blood pressure	2	0.00926012
Acropora - Galaxaura 48h Exposure
GO:0051908	double-stranded DNA specific 5'-3' exodeoxyribonuclease activity	1	0.00898473
GO:0006537	glutamate biosynthetic process	1	0.00898473
GO:0004355	glutamate synthase (NADPH) activity	1	0.00898473
GO:0010286	heat acclimation	1	0.00898473
GO:0042744	hydrogen peroxide catabolic process	2	0.000217107
GO:0045145	single-stranded DNA specific 5'-3' exodeoxyribonuclease activity	1	0.00898473
GO:0008379	thioredoxin peroxidase activity	1	0.00898473
Acropora - Turbinaria 6h Exposure
GO:0031018	endocrine pancreas development	2	0.00662811
GO:0045087	innate immune response	4	0.000159822
GO:0070925	organelle assembly	2	0.00555674
GO:0001890	placenta development	2	0.0028804
GO:0050776	regulation of immune response	3	0.00299151
GO:0009636	response to toxin	2	0.00457385
GO:0042274	ribosomal small subunit biogenesis	2	0.000632263
GO:0006415	translational termination	2	0.00662811
Acropora - Turbinaria 48h Exposure
NONE
Montipora - Amphiroa 6h Exposure
GO:0032663	regulation of interleukin-2 production	2	0.00460548
GO:0050671	positive regulation of lymphocyte proliferation	2	0.00460548
Montipora - Amphiroa 48h Exposure
GO:0016903	oxidoreductase activity, acting on the aldehyde or oxo group of donors	2	0.00246668
Montipora - Chlorodesmis 6h Exposure
GO:0006287	base-excision repair, gap-filling	3	0.00817201
GO:0043027	cysteine-type endopeptidase inhibitor activity involved in apoptotic process	5	0.00151225
GO:0071897	DNA biosynthetic process	3	0.00226321
GO:0000077	DNA damage checkpoint	7	0.00247246
GO:0042771	DNA damage response, signal transduction by p53 class mediator resulting in induction of apoptosis	3	0.00226321
GO:0007093	mitotic cell cycle checkpoint	6	0.00865296
GO:0043154	negative regulation of cysteine-type endopeptidase activity involved in apoptotic process	5	0.00544182
GO:0006297	nucleotide-excision repair, DNA gap filling	3	0.00226321
GO:0055114	oxidation-reduction process	10	0.00354939
GO:0016491	oxidoreductase activity	9	0.00562232
GO:0032075	positive regulation of nuclease activity	3	0.00817201
GO:0006479	protein methylation	3	0.00226321
GO:0016567	protein ubiquitination	12	0.00801336
GO:0051101	regulation of DNA binding	4	0.00131659
GO:0007090	regulation of S phase of mitotic cell cycle	3	0.00817201
GO:0043022	ribosome binding	3	0.00817201
GO:0008757	S-adenosylmethionine-dependent methyltransferase activity	3	0.00226321
Montipora - Chlorodesmis 48h Exposure
GO:0045165	cell fate commitment	3	0.00804916
GO:0060021	palate development	3	0.000148376
GO:0010862	positive regulation of pathway-restricted SMAD protein phosphorylation	2	0.00121106
GO:0060391	positive regulation of SMAD protein import into nucleus	2	0.000408837
GO:0042127	regulation of cell proliferation	5	0.00205556
GO:0051591	response to cAMP	2	0.00805906
GO:0001666	response to hypoxia	3	0.0024223
GO:0048705	skeletal system morphogenesis	3	0.000843141
GO:0046332	SMAD binding	2	0.00582966
GO:0005024	transforming growth factor beta-activated receptor activity	2	0.00239162
Montipora - Galaxaura 6h Exposure
GO:0044419	interspecies interaction between organisms	5	0.00214109
GO:0008104	protein localization	13	0.00746256
GO:0004719	protein-L-isoaspartate (D-aspartate) O-methyltransferase activity	2	0.00267118
Montipora - Galaxaura 48h Exposure
GO:0007202	activation of phospholipase C activity	2	0.00342644
GO:0007204	elevation of cytosolic calcium ion concentration	2	0.00578278
GO:0007565	female pregnancy	2	0.00453301
GO:0030879	mammary gland development	2	0.00453301
GO:0042326	negative regulation of phosphorylation	2	0.00246668
GO:0014033	neural crest cell differentiation	2	0.00342644
GO:0031100	organ regeneration	2	0.00100223
GO:0060021	palate development	2	0.00246668
GO:0005102	receptor binding	4	0.00453964
GO:0034762	regulation of transmembrane transport	3	0.00427915
GO:0070723	response to cholesterol	2	0.000169676
GO:0048705	skeletal system morphogenesis	2	0.00717221
GO:0001756	somitogenesis	2	0.00342644
GO:0007268	synaptic transmission	3	0.0071018
Montipora - Turbinaria 6h Exposure
GO:0019731	antibacterial humoral response	2	0.00231244
GO:0007298	border follicle cell migration	2	0.00231244
GO:0071243	cellular response to arsenic-containing substance	2	0.00231244
GO:0071276	cellular response to cadmium ion	2	0.00672084
GO:0048674	collateral sprouting of injured axon	2	0.00231244
GO:0046843	dorsal appendage formation	2	0.00231244
GO:0007391	dorsal closure	2	0.00672084
GO:0035033	histone deacetylase regulator activity	2	0.00672084
GO:0046529	imaginal disc fusion, thorax closure	2	0.00231244
GO:0031558	induction of apoptosis in response to chemical stimulus	2	0.00672084
GO:0004705	JUN kinase activity	2	0.00672084
GO:0007258	JUN phosphorylation	2	0.00672084
GO:0033036	macromolecule localization	13	0.00901645
GO:0035006	melanization defense response	2	0.00231244
GO:0046844	micropyle formation	2	0.00231244
GO:0043271	negative regulation of ion transport	2	0.00672084
GO:0043508	negative regulation of JUN kinase activity	2	0.00231244
GO:0008171	O-methyltransferase activity	3	0.00329356
GO:0004435	phosphatidylinositol phospholipase C activity	2	0.00231244
GO:0090045	positive regulation of deacetylase activity	2	0.00672084
GO:2000017	positive regulation of determination of dorsal identity	2	0.00672084
GO:0032273	positive regulation of protein polymerization	3	0.00737321
GO:0070979	protein K11-linked ubiquitination	2	0.00672084
GO:0031063	regulation of histone deacetylation	2	0.00672084
GO:0070507	regulation of microtubule cytoskeleton organization	3	0.00508935
GO:0003713	transcription coactivator activity	4	0.00736033
Montipora - Turbinaria 48h Exposure
GO:0016308	1-phosphatidylinositol-4-phosphate 5-kinase activity	1	0.00359389
GO:0045022	early endosome to late endosome transport	1	0.00359389
GO:0007032	endosome organization	1	0.00717809
GO:0008333	endosome to lysosome transport	1	0.00717809
GO:0006784	heme a biosynthetic process	1	0.00717809
GO:0006123	mitochondrial electron transport, cytochrome c to oxygen	1	0.00359389
GO:0032092	positive regulation of protein binding	1	0.00717809
GO:0007585	respiratory gaseous exchange	1	0.00717809
B. Zooxanthella Genes
Acropora - Amphiroa 6h Exposure
GO:0045454	cell redox homeostasis	3	0.00587322
affected	peptidase activity	5	0.00946965
GO:0046777	protein autophosphorylation	2	0.00778919
GO:0007035	vacuolar acidification	2	0.00778919
Acropora - Amphiroa 48h Exposure
NONE
Acropora - Chlorodesmis 6h Exposure
GO:0090304	nucleic acid metabolic process	7	0.00782031
GO:0009657	plastid organization	2	0.00458187
Acropora - Chlorodesmis 48h Exposure
GO:0003677	DNA binding	3	0.00423869
GO:0009657	plastid organization	2	0.00206184
Acropora - Galaxaura 6h Exposure
GO:0009628	response to abiotic stimulus	3	0.00717172
GO:0032940	secretion by cell	2	0.00123358
Acropora - Galaxaura 48h Exposure
NONE
Acropora - Turbinaria 6h Exposure
GO:0009628	response to abiotic stimulus	3	0.00320296
Acropora - Turbinaria 48h Exposure
NONE
Montipora - Amphiroa 6h Exposure
NONE
Montipora - Amphiroa 48h Exposure
GO:0044249	cellular biosynthetic process	7	0.00656372
GO:0006629	lipid metabolic process	4	0.00452231
Montipora - Chlorodesmis 6h Exposure
NONE
Montipora - Chlorodesmis 48h Exposure
NONE
Montipora - Galaxaura 6h Exposure
NONE
Montipora - Galaxaura 48h Exposure
GO:0044262	cellular carbohydrate metabolic process	3	0.00161188
Montipora - Turbinaria 6h Exposure
GO:0009658	chloroplast organization	1	0.00856164
GO:0006289	nucleotide-excision repair	1	0.00856164
GO:0045037	protein import into chloroplast stroma	1	0.00856164
Montipora - Turbinaria 48h Exposure
NONE
